# Supplementary material for: Hydrocarbon Signatures of the Ectoparasitoid Sphecophaga vesparum Shows Wasp Host Dependency
Source: Insects. 2020 Apr 28;11(5):268. doi: 10.3390/insects11050268 (PMC7290573; doi:10.3390/insects11050268)
Supplement: Supplementary file 1 [file insects-11-00268-s001.zip]

Archive with 4 entries (3 files):
- insects-750942-supplementary/
- insects-750942-supplementary/Table S1.txt
- insects-750942-supplementary/Table S2.txt
- insects-750942-supplementary/Table S3.txt
