# Supplementary material for: Hydrocarbon Signatures of the Ectoparasitoid Sphecophaga vesparum Shows Wasp Host Dependency
Source: Insects. 2020 Apr 28;11(5):268. doi: 10.3390/insects11050268 (PMC7290573; doi:10.3390/insects11050268)
Supplement: Supplementary file 1 [file insects-11-00268-s001.zip › insects-750942-supplementary/Table S1.txt]

Table S1. Contribution of compounds discriminating the origin of the samples, if they were collected from Vespula germanica (Vg) or Vespula vulgaris (Vv) using SIMPER Bray–Curtis dissimilarities (999 permutations). The percentage of contribution of each chemical compound that explains the similarity between the two groups is indicated. The compounds were classified from the highest to the lowest percentage of contribution, shown in the cumulative contribution (%). The p-values from SIMPER were obtained when permutations were calculated (Permutation p-value as the probability of getting a larger or equal average contribution in random permutation of the group factor). * p < 0.05, ** p < 0.01, *** p < 0.001 (output SIMPER supplementary text file).


Contrast: Vg_Vv 

                                 average        sd  ratio      ava      avb
C25                            0.0865592 0.0455128 1.9019  8.44451 25.24396
C27                            0.0682972 0.0506872 1.3474 27.09031 26.62680
3-MeC27, 11,17-diMeC27         0.0289821 0.0264934 1.0939  7.13695  4.08531
C29                            0.0287026 0.0345318 0.8312  7.56423  3.09982
13-,11-,9-MeC27                0.0219957 0.0144806 1.5190  5.99078  1.95150
3-MeC25                        0.0155890 0.0122294 1.2747  2.68676  3.69976
13-,11-MeC25                   0.0144575 0.0203855 0.7092  0.99771  3.31512
unknown                        0.0138882 0.0105716 1.3137  3.26898  0.86927
C23                            0.0102520 0.0110143 0.9308  1.62235  2.69114
3-MeC26                        0.0091465 0.0132372 0.6910  1.99644  0.52045
9,13-; 9,19-MeC27              0.0087264 0.0110231 0.7916  2.01286  0.31051
C26                            0.0081642 0.0061756 1.3220  1.61770  3.14250
15-, 13-, 11-MeC29             0.0072532 0.0045787 1.5841  2.35162  0.97582
3,9-; 3,13-diMeC25             0.0057374 0.0064097 0.8951  0.86107  1.64373
3-MeC29                        0.0051921 0.0054510 0.9525  1.19954  1.46492
C31                            0.0051450 0.0050579 1.0172  1.39020  0.55043
2,7-diMeC35                    0.0042323 0.0042885 0.9869  1.16044  0.70962
5-MeC25                        0.0039266 0.0042177 0.9310  0.34397  0.99264
10-MeC28                       0.0038636 0.0029081 1.3286  1.10270  0.47592
C24                            0.0038338 0.0029909 1.2818  0.62492  1.23602
3-MeC31; 5,21-diMeC31          0.0035636 0.0035700 0.9982  1.06955  0.85357
7,11-; 7,21-diMeC33            0.0034800 0.0030165 1.1536  0.93813  0.68277
5,9-diMeC25                    0.0034694 0.0039490 0.8786  0.41116  0.90792
3,11-; 3,9-diMeC27             0.0034127 0.0027628 1.2352  1.04187  1.12298
C28                            0.0033439 0.0019047 1.7556  0.83525  0.80646
10-MeC26                       0.0033276 0.0023237 1.4320  0.78644  0.75777
9,3-diMeC29                    0.0032142 0.0021399 1.5020  1.03528  0.47126
15-, 13-, 11-MeC31             0.0029933 0.0022743 1.3162  0.95917  0.43694
15-,13-,11-MeC33               0.0029240 0.0027054 1.0808  0.80545  0.38519
C22                            0.0028941 0.0025168 1.1499  0.67544  0.25306
3-MeC23                        0.0027764 0.0034415 0.8067  0.25411  0.62009
15-, 13-, 11-MeC35             0.0025185 0.0023605 1.0670  0.69393  0.37654
3,7-diMeC23                    0.0025015 0.0020616 1.2134  0.50411  0.47981
C21                            0.0024938 0.0026813 0.9301  0.48171  0.33576
C31:1                          0.0024864 0.0027008 0.9206  0.79094  0.60585
3,17-; 3,13-;3,11-diMeC31      0.0023925 0.0024080 0.9936  0.69467  0.44809
C25:1                          0.0023851 0.0040440 0.5898  0.31925  0.54773
17,21-; 13,25-; 11,21-diMeC37  0.0021829 0.0019064 1.1450  0.57425  0.23487
9,21-diMeC31                   0.0020873 0.0013299 1.5695  0.68884  0.49525
4,8,12-triMeC26                0.0020132 0.0014753 1.3646  0.52595  0.33369
4-MeC24                        0.0019804 0.0020909 0.9472  0.32418  0.40332
4-MeC28                        0.0019680 0.0018072 1.0890  0.74786  0.53488
7-MeC25                        0.0019006 0.0018860 1.0077  0.29422  0.46921
5,9,15,19-tetraMeC29??         0.0018676 0.0016718 1.1171  0.57770  0.29867
11-MeC23                       0.0015642 0.0020215 0.7738  0.13890  0.32879
unknown3                       0.0014339 0.0012811 1.1193  0.55560  0.45052
19-, 13-, 11-MeC37             0.0013928 0.0014624 0.9524  0.32419  0.16184
5-MeC27                        0.0012332 0.0009732 1.2671  0.40483  0.26318
C29:1                          0.0012226 0.0009975 1.2257  0.36080  0.28196
5,11-diMeC23                   0.0011917 0.0012959 0.9196  0.20519  0.22217
5-MeC23                        0.0011916 0.0014107 0.8447  0.12991  0.25103
C30                            0.0011850 0.0009551 1.2407  0.35426  0.18799
4,10-; 4,14-; 4,16-diMeC24     0.0010335 0.0013167 0.7850  0.08501  0.22858
4-MeC26                        0.0008838 0.0010615 0.8327  0.22135  0.17249
9,13-; 9,15-diMeC25            0.0007775 0.0007528 1.0328  0.21256  0.17024
2-MeC23                        0.0007144 0.0006530 1.0940  0.15387  0.06099
11,17-diMeC29                  0.0006891 0.0006470 1.0651  0.19750  0.07974
C33                            0.0006791 0.0006062 1.1203  0.16532  0.08119
4,16-; 4,18-diMeC26            0.0006703 0.0005770 1.1616  0.14274  0.12107
C40                            0.0005892 0.0006711 0.8780  0.13209  0.07716
14-MeC28                       0.0005035 0.0005491 0.9168  0.11412  0.07087
C34                            0.0003995 0.0004130 0.9673  0.10160  0.06165
12-,11-,10-MeC24               0.0003488 0.0003708 0.9406  0.07071  0.02491
C35                            0.0003414 0.0004088 0.8349  0.07822  0.04046
C37                            0.0003372 0.0003079 1.0951  0.07856  0.04090
C38                            0.0003117 0.0003677 0.8478  0.07894  0.03771
14-,12-MeC32; 3,11,19-triMeC32 0.0002916 0.0003380 0.8627  0.07111  0.03687
C39                            0.0002849 0.0003807 0.7484  0.06444  0.04016
C32                            0.0002349 0.0002410 0.9750  0.06468  0.04057
                               cumsum     p    
C25                            0.1978 0.001 ***
C27                            0.3539 0.345    
3-MeC27, 11,17-diMeC27         0.4201 0.228    
C29                            0.4857 0.249    
13-,11-,9-MeC27                0.5359 0.002 ** 
3-MeC25                        0.5716 0.102    
13-,11-MeC25                   0.6046 0.002 ** 
unknown                        0.6363 0.003 ** 
C23                            0.6597 0.075 .  
3-MeC26                        0.6806 0.405    
9,13-; 9,19-MeC27              0.7006 0.023 *  
C26                            0.7192 0.001 ***
15-, 13-, 11-MeC29             0.7358 0.001 ***
3,9-; 3,13-diMeC25             0.7489 0.004 ** 
3-MeC29                        0.7608 0.037 *  
C31                            0.7725 0.034 *  
2,7-diMeC35                    0.7822 0.002 ** 
5-MeC25                        0.7912 0.001 ***
10-MeC28                       0.8000 0.001 ***
C24                            0.8088 0.003 ** 
3-MeC31; 5,21-diMeC31          0.8169 0.492    
7,11-; 7,21-diMeC33            0.8249 0.031 *  
5,9-diMeC25                    0.8328 0.003 ** 
3,11-; 3,9-diMeC27             0.8406 0.489    
C28                            0.8482 0.003 ** 
10-MeC26                       0.8558 0.002 ** 
9,3-diMeC29                    0.8632 0.001 ***
15-, 13-, 11-MeC31             0.8700 0.001 ***
15-,13-,11-MeC33               0.8767 0.002 ** 
C22                            0.8833 0.013 *  
3-MeC23                        0.8897 0.014 *  
15-, 13-, 11-MeC35             0.8954 0.001 ***
3,7-diMeC23                    0.9011 0.313    
C21                            0.9068 0.081 .  
C31:1                          0.9125 0.107    
3,17-; 3,13-;3,11-diMeC31      0.9180 0.036 *  
C25:1                          0.9234 0.025 *  
17,21-; 13,25-; 11,21-diMeC37  0.9284 0.001 ***
9,21-diMeC31                   0.9332 0.001 ***
4,8,12-triMeC26                0.9378 0.039 *  
4-MeC24                        0.9423 0.133    
4-MeC28                        0.9468 0.019 *  
7-MeC25                        0.9512 0.005 ** 
5,9,15,19-tetraMeC29??         0.9554 0.001 ***
11-MeC23                       0.9590 0.029 *  
unknown3                       0.9623 0.493    
19-, 13-, 11-MeC37             0.9655 0.004 ** 
5-MeC27                        0.9683 0.003 ** 
C29:1                          0.9711 0.436    
5,11-diMeC23                   0.9738 0.298    
5-MeC23                        0.9765 0.062 .  
C30                            0.9792 0.031 *  
4,10-; 4,14-; 4,16-diMeC24     0.9816 0.020 *  
4-MeC26                        0.9836 0.364    
9,13-; 9,15-diMeC25            0.9854 0.041 *  
2-MeC23                        0.9870 0.024 *  
11,17-diMeC29                  0.9886 0.007 ** 
C33                            0.9901 0.008 ** 
4,16-; 4,18-diMeC26            0.9917 0.251    
C40                            0.9930 0.097 .  
14-MeC28                       0.9942 0.047 *  
C34                            0.9951 0.012 *  
12-,11-,10-MeC24               0.9959 0.026 *  
C35                            0.9967 0.077 .  
C37                            0.9974 0.017 *  
C38                            0.9981 0.069 .  
14-,12-MeC32; 3,11,19-triMeC32 0.9988 0.124    
C39                            0.9995 0.341    
C32                            1.0000 0.056 .  
---
Signif. codes:  0 ‘***’ 0.001 ‘**’ 0.01 ‘*’ 0.05 ‘.’ 0.1 ‘ ’ 1 
Permutation: free
Number of permutations: 999
