# Supplementary material for: Hydrocarbon Signatures of the Ectoparasitoid Sphecophaga vesparum Shows Wasp Host Dependency
Source: Insects. 2020 Apr 28;11(5):268. doi: 10.3390/insects11050268 (PMC7290573; doi:10.3390/insects11050268)
Supplement: Supplementary file 1 [file insects-11-00268-s001.zip › insects-750942-supplementary/Table S2.txt]

Table S2. Contribution of compounds discriminating all group of the samples Vg_Sv_larvae, Vg_Sv_pupae, Vv_Sv_pupae, Vg_Sv_Big, Vg_Sv_Small, Vv_Sv_Big, Vg_queen, Vv_queen, Vg_worker and Vv_worker using SIMPER Bray�CCurtis dissimilarities (999 permutations) (Vg: Vespula germanica, Sv: Sphecophaga vesparum, Vv: Vespula vulgaris, Big: winged S. vesparum, Small: brachypterous S. vesparum). The percentage of contribution of each chemical compound that explains the similarity between the two groups is indicated. The compounds were classified from the highest to the lowest percentage of contribution, shown in the cumulative contribution (%). The p-values from SIMPER were obtained when permutations were calculated (Permutation p-value as the probability of getting a larger or equal average contribution in random permutation of the group factor). * p < 0.05, ** p < 0.01, *** p < 0.001 (output SIMPER supplementary text file). 


Contrast: Vg_Sv_larvae_Vg_Sv_pupae 

                                 average        sd ratio      ava      avb
C27                            6.431e-02 4.753e-02 1.353 40.06536 27.80666
C29                            3.252e-02 2.564e-02 1.268 15.79105 17.71228
13-,11-,9-MeC27                2.043e-02 9.068e-03 2.253  1.99425  6.08111
3-MeC27, 11,17-diMeC27         1.466e-02 7.887e-03 1.859  1.56685  4.41067
C25                            9.716e-03 5.749e-03 1.690  3.21043  3.83498
3-MeC31; 5,21-diMeC31          8.385e-03 4.839e-03 1.733  2.47050  0.79354
unknown                        7.115e-03 4.902e-03 1.451  3.64154  4.73852
15-, 13-, 11-MeC29             6.368e-03 2.737e-03 2.326  1.89173  3.16527
C31                            5.484e-03 3.868e-03 1.418  2.32081  2.61575
C23                            4.830e-03 3.664e-03 1.318  0.92510  1.81241
7,11-; 7,21-diMeC33            3.077e-03 1.955e-03 1.574  1.34698  0.75073
9,13-; 9,19-MeC27              3.064e-03 1.673e-03 1.832  0.60080  1.21368
4,8,12-triMeC26                2.556e-03 1.177e-03 2.173  0.82376  0.31247
3-MeC25                        2.481e-03 1.642e-03 1.511  0.39441  0.85783
C22                            2.294e-03 1.757e-03 1.305  0.64557  0.94948
3,17-; 3,13-;3,11-diMeC31      2.019e-03 1.343e-03 1.503  0.92573  0.53109
9,21-diMeC31                   1.729e-03 1.077e-03 1.605  0.85149  0.51517
15-, 13-, 11-MeC35             1.638e-03 9.241e-04 1.772  0.67371  0.99211
13-,11-MeC25                   1.614e-03 1.167e-03 1.383  0.36309  0.63937
C28                            1.565e-03 1.128e-03 1.388  0.98775  1.29097
15-, 13-, 11-MeC31             1.489e-03 8.429e-04 1.767  0.94865  1.20351
C21                            1.323e-03 1.025e-03 1.291  0.35080  0.50836
9,3-diMeC29                    1.285e-03 7.892e-04 1.628  0.89981  0.99378
3,9-; 3,13-diMeC25             1.236e-03 9.465e-04 1.305  0.85302  1.01341
2,7-diMeC35                    1.204e-03 9.043e-04 1.331  0.90610  0.91980
10-MeC28                       1.003e-03 7.123e-04 1.408  0.84152  0.79260
3,11-; 3,9-diMeC27             9.673e-04 6.593e-04 1.467  0.61114  0.72248
10-MeC26                       9.427e-04 7.156e-04 1.317  0.48026  0.64856
C24                            8.593e-04 5.530e-04 1.554  0.60859  0.57987
3-MeC29                        8.529e-04 6.381e-04 1.337  1.10505  1.00328
3,7-diMeC23                    8.469e-04 6.507e-04 1.302  0.62328  0.52607
C26                            7.822e-04 5.326e-04 1.469  1.31063  1.34950
19-, 13-, 11-MeC37             6.533e-04 3.199e-04 2.042  0.29484  0.40484
4-MeC28                        6.411e-04 4.332e-04 1.480  0.54255  0.55286
5,9-diMeC25                    6.317e-04 3.604e-04 1.753  0.26111  0.26509
5-MeC27                        6.000e-04 3.972e-04 1.511  0.35262  0.30556
C31:1                          5.981e-04 5.042e-04 1.186  0.69146  0.72530
3-MeC26                        5.774e-04 5.293e-04 1.091  0.17150  0.28235
unknown3                       5.689e-04 4.807e-04 1.184  0.56276  0.47014
15-,13-,11-MeC33               5.650e-04 4.896e-04 1.154  0.84577  0.94841
7-MeC25                        5.480e-04 3.619e-04 1.514  0.14700  0.23030
4-MeC24                        5.289e-04 4.711e-04 1.123  0.36033  0.25887
C30                            5.176e-04 4.051e-04 1.278  0.46883  0.49757
5,11-diMeC23                   4.602e-04 2.289e-04 2.010  0.23409  0.15994
5,9,15,19-tetraMeC29??         4.256e-04 3.828e-04 1.112  0.53152  0.48166
3-MeC23                        4.203e-04 3.097e-04 1.357  0.27017  0.20630
5-MeC25                        3.622e-04 3.101e-04 1.168  0.25383  0.20055
C25:1                          3.335e-04 2.366e-04 1.410  0.19513  0.16733
9,13-; 9,15-diMeC25            3.239e-04 2.367e-04 1.369  0.18469  0.12010
11-MeC23                       3.017e-04 2.126e-04 1.419  0.14142  0.10261
C33                            2.715e-04 1.439e-04 1.887  0.19837  0.16580
C32                            2.691e-04 1.362e-04 1.976  0.10217  0.05792
C29:1                          2.657e-04 1.911e-04 1.390  0.16900  0.14166
C40                            2.628e-04 1.420e-04 1.850  0.12285  0.11532
11,17-diMeC29                  2.542e-04 1.439e-04 1.766  0.10042  0.14714
4-MeC26                        2.510e-04 1.854e-04 1.354  0.22076  0.23476
17,21-; 13,25-; 11,21-diMeC37  2.481e-04 1.500e-04 1.654  0.42903  0.47865
2-MeC23                        2.213e-04 1.759e-04 1.258  0.16667  0.14826
5-MeC23                        2.179e-04 1.395e-04 1.562  0.11063  0.06765
14-MeC28                       2.129e-04 1.825e-04 1.167  0.14340  0.11444
C38                            1.940e-04 8.762e-05 2.214  0.07031  0.08056
4,10-; 4,14-; 4,16-diMeC24     1.935e-04 1.650e-04 1.172  0.07451  0.05147
14-,12-MeC32; 3,11,19-triMeC32 1.810e-04 1.174e-04 1.541  0.07808  0.05010
4,16-; 4,18-diMeC26            1.755e-04 1.261e-04 1.391  0.06940  0.05701
C37                            1.720e-04 9.679e-05 1.778  0.08935  0.09852
C35                            1.669e-04 8.836e-05 1.889  0.08084  0.08766
C34                            1.459e-04 9.489e-05 1.538  0.10025  0.12127
12-,11-,10-MeC24               1.437e-04 8.477e-05 1.696  0.08200  0.06426
C39                            6.087e-05 4.193e-05 1.452  0.05258  0.05245
                               cumsum     p   
C27                            0.2902 0.570   
C29                            0.4370 0.417   
13-,11-,9-MeC27                0.5292 0.295   
3-MeC27, 11,17-diMeC27         0.5953 0.856   
C25                            0.6391 1.000   
3-MeC31; 5,21-diMeC31          0.6770 0.004 **
unknown                        0.7091 0.904   
15-, 13-, 11-MeC29             0.7378 0.389   
C31                            0.7626 0.398   
C23                            0.7843 0.835   
7,11-; 7,21-diMeC33            0.7982 0.502   
9,13-; 9,19-MeC27              0.8121 0.755   
4,8,12-triMeC26                0.8236 0.136   
3-MeC25                        0.8348 0.996   
C22                            0.8451 0.621   
3,17-; 3,13-;3,11-diMeC31      0.8542 0.496   
9,21-diMeC31                   0.8621 0.562   
15-, 13-, 11-MeC35             0.8694 0.596   
13-,11-MeC25                   0.8767 0.988   
C28                            0.8838 0.981   
15-, 13-, 11-MeC31             0.8905 0.892   
C21                            0.8965 0.834   
9,3-diMeC29                    0.9023 0.967   
3,9-; 3,13-diMeC25             0.9078 0.989   
2,7-diMeC35                    0.9133 0.986   
10-MeC28                       0.9178 0.990   
3,11-; 3,9-diMeC27             0.9222 0.991   
10-MeC26                       0.9264 0.991   
C24                            0.9303 0.996   
3-MeC29                        0.9341 1.000   
3,7-diMeC23                    0.9380 0.973   
C26                            0.9415 1.000   
19-, 13-, 11-MeC37             0.9444 0.809   
4-MeC28                        0.9473 0.980   
5,9-diMeC25                    0.9502 0.974   
5-MeC27                        0.9529 0.944   
C31:1                          0.9556 0.997   
3-MeC26                        0.9582 0.993   
unknown3                       0.9608 0.958   
15-,13-,11-MeC33               0.9633 0.982   
7-MeC25                        0.9658 0.958   
4-MeC24                        0.9682 0.925   
C30                            0.9705 0.946   
5,11-diMeC23                   0.9726 0.905   
5,9,15,19-tetraMeC29??         0.9745 0.999   
3-MeC23                        0.9764 0.962   
5-MeC25                        0.9780 0.992   
C25:1                          0.9795 0.994   
9,13-; 9,15-diMeC25            0.9810 0.955   
11-MeC23                       0.9824 0.911   
C33                            0.9836 0.916   
C32                            0.9848 0.279   
C29:1                          0.9860 0.999   
C40                            0.9872 0.855   
11,17-diMeC29                  0.9883 0.908   
4-MeC26                        0.9895 0.996   
17,21-; 13,25-; 11,21-diMeC37  0.9906 1.000   
2-MeC23                        0.9916 0.967   
5-MeC23                        0.9926 0.929   
14-MeC28                       0.9935 0.884   
C38                            0.9944 0.614   
4,10-; 4,14-; 4,16-diMeC24     0.9953 0.869   
14-,12-MeC32; 3,11,19-triMeC32 0.9961 0.662   
4,16-; 4,18-diMeC26            0.9969 0.984   
C37                            0.9977 0.845   
C35                            0.9984 0.803   
C34                            0.9991 0.952   
12-,11-,10-MeC24               0.9997 0.852   
C39                            1.0000 0.996   

Contrast: Vg_Sv_larvae_Vv_Sv_pupae 

                                 average        sd  ratio      ava    avb
C27                            0.1865291 5.536e-02  3.369 40.06536 2.7595
C29                            0.0704086 1.798e-02  3.916 15.79105 1.7093
2,7-diMeC35                    0.0183824 1.409e-03 13.048  0.90610 4.5826
C21                            0.0112374 5.157e-04 21.791  0.35080 2.5983
C31:1                          0.0101110 8.404e-04 12.031  0.69146 2.7137
15-, 13-, 11-MeC35             0.0096052 1.062e-03  9.047  0.67371 2.5948
10-MeC28                       0.0087242 7.861e-04 11.098  0.84152 2.5864
3-MeC27, 11,17-diMeC27         0.0086688 9.064e-04  9.563  1.56685 2.4376
10-MeC26                       0.0081663 7.683e-04 10.628  0.48026 2.1135
15-,13-,11-MeC33               0.0079615 2.953e-04 26.959  0.84577 2.4381
4-MeC28                        0.0076093 8.454e-04  9.001  0.54255 2.0644
C25                            0.0076087 4.389e-03  1.734  3.21043 3.4926
3,17-; 3,13-;3,11-diMeC31      0.0074234 1.506e-03  4.931  0.92573 2.4104
3-MeC26                        0.0070944 1.420e-04 49.978  0.17150 1.5904
13-,11-,9-MeC27                0.0065660 1.273e-03  5.156  1.99425 2.6058
5,9-diMeC25                    0.0065037 7.295e-04  8.915  0.26111 1.5619
7,11-; 7,21-diMeC33            0.0064777 2.087e-03  3.103  1.34698 2.6425
unknown                        0.0061955 3.693e-03  1.678  3.64154 2.5885
3,9-; 3,13-diMeC25             0.0061289 1.169e-03  5.243  0.85302 2.0788
4-MeC24                        0.0060891 3.977e-04 15.311  0.36033 1.5781
3-MeC31; 5,21-diMeC31          0.0058601 2.474e-03  2.369  2.47050 1.6340
3,11-; 3,9-diMeC27             0.0057556 7.210e-04  7.983  0.61114 1.7623
3-MeC23                        0.0057362 3.131e-04 18.320  0.27017 1.4174
17,21-; 13,25-; 11,21-diMeC37  0.0057017 6.995e-05 81.509  0.42903 1.5694
19-, 13-, 11-MeC37             0.0056852 5.099e-04 11.150  0.29484 1.4319
3,7-diMeC23                    0.0055041 8.126e-04  6.774  0.62328 1.7241
5-MeC25                        0.0049992 3.993e-04 12.520  0.25383 1.2537
C22                            0.0049115 8.298e-04  5.919  0.64557 1.6279
5,11-diMeC23                   0.0047795 3.681e-04 12.986  0.23409 1.1900
C25:1                          0.0047441 2.532e-04 18.739  0.19513 1.1439
C23                            0.0047137 1.181e-03  3.992  0.92510 1.8678
13-,11-MeC25                   0.0046195 8.870e-04  5.208  0.36309 1.2870
3-MeC25                        0.0045570 1.232e-03  3.700  0.39441 1.3058
5-MeC23                        0.0044060 9.936e-05 44.346  0.11063 0.9918
4-MeC26                        0.0039381 3.002e-04 13.120  0.22076 1.0084
C24                            0.0036737 6.209e-04  5.916  0.60859 1.3433
3-MeC29                        0.0035878 9.074e-04  3.954  1.10505 1.8226
C31                            0.0034505 1.088e-03  3.173  2.32081 2.4308
C29:1                          0.0034146 3.253e-04 10.496  0.16900 0.8519
9,13-; 9,19-MeC27              0.0033586 1.516e-03  2.216  0.60080 1.2725
5,9,15,19-tetraMeC29??         0.0033327 5.514e-04  6.044  0.53152 1.1981
5-MeC27                        0.0031139 3.707e-04  8.399  0.35262 0.9754
9,13-; 9,15-diMeC25            0.0030982 2.350e-04 13.182  0.18469 0.8043
11-MeC23                       0.0030096 2.667e-04 11.285  0.14142 0.7433
15-, 13-, 11-MeC31             0.0028756 1.245e-03  2.310  0.94865 1.5238
15-, 13-, 11-MeC29             0.0026931 7.830e-04  3.440  1.89173 2.2511
C40                            0.0024351 3.177e-04  7.665  0.12285 0.6099
4,10-; 4,14-; 4,16-diMeC24     0.0024184 2.092e-04 11.560  0.07451 0.5582
9,21-diMeC31                   0.0023550 1.144e-03  2.059  0.85149 1.3225
9,3-diMeC29                    0.0023435 9.494e-04  2.468  0.89981 1.3685
7-MeC25                        0.0023211 3.855e-04  6.020  0.14700 0.6112
4,16-; 4,18-diMeC26            0.0020779 1.600e-04 12.988  0.06940 0.4850
unknown3                       0.0020542 6.336e-04  3.242  0.56276 0.9736
14-MeC28                       0.0020508 1.674e-04 12.252  0.14340 0.5536
C33                            0.0017129 2.913e-04  5.881  0.19837 0.5409
4,8,12-triMeC26                0.0017067 1.268e-03  1.346  0.82376 1.1651
2-MeC23                        0.0015781 2.192e-04  7.199  0.16667 0.4823
C34                            0.0015541 1.160e-04 13.399  0.10025 0.4111
C28                            0.0014644 1.112e-03  1.317  0.98775 1.2806
C35                            0.0012058 2.123e-04  5.680  0.08084 0.3220
C39                            0.0011383 7.800e-05 14.593  0.05258 0.2802
C37                            0.0010395 9.196e-05 11.303  0.08935 0.2973
12-,11-,10-MeC24               0.0009604 8.678e-05 11.067  0.08200 0.2741
14-,12-MeC32; 3,11,19-triMeC32 0.0008371 1.705e-04  4.910  0.07808 0.2455
C38                            0.0007859 2.305e-04  3.410  0.07031 0.2275
C30                            0.0007207 5.223e-04  1.380  0.46883 0.6130
C32                            0.0006698 2.054e-04  3.261  0.10217 0.2361
11,17-diMeC29                  0.0005303 1.938e-04  2.737  0.10042 0.2065
C26                            0.0005027 3.648e-04  1.378  1.31063 1.3557
                               cumsum     p    
C27                            0.3370 0.001 ***
C29                            0.4642 0.069 .  
2,7-diMeC35                    0.4974 0.017 *  
C21                            0.5177 0.014 *  
C31:1                          0.5360 0.027 *  
15-, 13-, 11-MeC35             0.5534 0.024 *  
10-MeC28                       0.5691 0.028 *  
3-MeC27, 11,17-diMeC27         0.5848 0.932    
10-MeC26                       0.5995 0.015 *  
15-,13-,11-MeC33               0.6139 0.040 *  
4-MeC28                        0.6277 0.005 ** 
C25                            0.6414 0.999    
3,17-; 3,13-;3,11-diMeC31      0.6548 0.037 *  
3-MeC26                        0.6677 0.432    
13-,11-,9-MeC27                0.6795 0.965    
5,9-diMeC25                    0.6913 0.122    
7,11-; 7,21-diMeC33            0.7030 0.068 .  
unknown                        0.7142 0.857    
3,9-; 3,13-diMeC25             0.7252 0.292    
4-MeC24                        0.7362 0.028 *  
3-MeC31; 5,21-diMeC31          0.7468 0.135    
3,11-; 3,9-diMeC27             0.7572 0.102    
3-MeC23                        0.7676 0.092 .  
17,21-; 13,25-; 11,21-diMeC37  0.7779 0.038 *  
19-, 13-, 11-MeC37             0.7882 0.021 *  
3,7-diMeC23                    0.7981 0.038 *  
5-MeC25                        0.8071 0.212    
C22                            0.8160 0.108    
5,11-diMeC23                   0.8247 0.019 *  
C25:1                          0.8332 0.134    
C23                            0.8417 0.749    
13-,11-MeC25                   0.8501 0.568    
3-MeC25                        0.8583 0.945    
5-MeC23                        0.8663 0.015 *  
4-MeC26                        0.8734 0.025 *  
C24                            0.8800 0.380    
3-MeC29                        0.8865 0.510    
C31                            0.8928 0.618    
C29:1                          0.8989 0.008 ** 
9,13-; 9,19-MeC27              0.9050 0.631    
5,9,15,19-tetraMeC29??         0.9110 0.070 .  
5-MeC27                        0.9166 0.034 *  
9,13-; 9,15-diMeC25            0.9222 0.015 *  
11-MeC23                       0.9277 0.128    
15-, 13-, 11-MeC31             0.9329 0.330    
15-, 13-, 11-MeC29             0.9377 0.929    
C40                            0.9421 0.023 *  
4,10-; 4,14-; 4,16-diMeC24     0.9465 0.090 .  
9,21-diMeC31                   0.9508 0.218    
9,3-diMeC29                    0.9550 0.559    
7-MeC25                        0.9592 0.214    
4,16-; 4,18-diMeC26            0.9629 0.004 ** 
unknown3                       0.9667 0.177    
14-MeC28                       0.9704 0.023 *  
C33                            0.9735 0.040 *  
4,8,12-triMeC26                0.9765 0.510    
2-MeC23                        0.9794 0.057 .  
C34                            0.9822 0.027 *  
C28                            0.9848 0.942    
C35                            0.9870 0.041 *  
C39                            0.9891 0.038 *  
C37                            0.9910 0.023 *  
12-,11-,10-MeC24               0.9927 0.040 *  
14-,12-MeC32; 3,11,19-triMeC32 0.9942 0.042 *  
C38                            0.9956 0.041 *  
C30                            0.9969 0.759    
C32                            0.9981 0.038 *  
11,17-diMeC29                  0.9991 0.513    
C26                            1.0000 1.000    

Contrast: Vg_Sv_larvae_Vg_queen 

                                 average        sd  ratio      ava      avb
C27                            0.1093633 0.0767097 1.4257 40.06536 19.13265
C29                            0.0665642 0.0163386 4.0741 15.79105  2.47821
3-MeC27, 11,17-diMeC27         0.0551344 0.0345155 1.5974  1.56685 12.34985
3-MeC25                        0.0291527 0.0212558 1.3715  0.39441  6.22495
C25                            0.0259151 0.0163667 1.5834  3.21043  7.99121
3-MeC26                        0.0142915 0.0067177 2.1274  0.17150  3.02981
unknown                        0.0134263 0.0068781 1.9520  3.64154  1.01465
13-,11-,9-MeC27                0.0098371 0.0050271 1.9568  1.99425  3.66622
9,13-; 9,19-MeC27              0.0084190 0.0038789 2.1705  0.60080  2.28461
3-MeC31; 5,21-diMeC31          0.0081438 0.0047235 1.7241  2.47050  1.00081
C31                            0.0077962 0.0043949 1.7739  2.32081  1.39129
7,11-; 7,21-diMeC33            0.0056081 0.0026458 2.1196  1.34698  1.30764
2,7-diMeC35                    0.0053768 0.0065686 0.8186  0.90610  1.81279
3-MeC29                        0.0047141 0.0009706 4.8569  1.10505  2.04787
15-,13-,11-MeC33               0.0044416 0.0028131 1.5789  0.84577  1.05411
C31:1                          0.0044219 0.0043474 1.0171  0.69146  1.19442
C23                            0.0041734 0.0013254 3.1488  0.92510  0.78700
C21                            0.0039805 0.0035525 1.1205  0.35080  0.72118
C26                            0.0039601 0.0027318 1.4497  1.31063  1.98841
3,17-; 3,13-;3,11-diMeC31      0.0038885 0.0017352 2.2409  0.92573  0.82559
15-, 13-, 11-MeC29             0.0038433 0.0022177 1.7330  1.89173  1.60711
3,11-; 3,9-diMeC27             0.0037398 0.0008911 4.1968  0.61114  1.35910
C22                            0.0037148 0.0012738 2.9162  0.64557  0.58370
10-MeC28                       0.0036916 0.0039772 0.9282  0.84152  1.38050
9,3-diMeC29                    0.0035785 0.0012300 2.9093  0.89981  1.61551
3,9-; 3,13-diMeC25             0.0033899 0.0019742 1.7171  0.85302  0.92325
3,7-diMeC23                    0.0033804 0.0009669 3.4963  0.62328  0.51086
15-, 13-, 11-MeC31             0.0032089 0.0026190 1.2253  0.94865  1.15884
4-MeC24                        0.0031752 0.0028409 1.1177  0.36033  0.65671
17,21-; 13,25-; 11,21-diMeC37  0.0031351 0.0041593 0.7538  0.42903  0.97083
15-, 13-, 11-MeC35             0.0031274 0.0023306 1.3419  0.67371  0.84799
5,9,15,19-tetraMeC29??         0.0029592 0.0029011 1.0200  0.53152  0.93775
10-MeC26                       0.0029208 0.0031265 0.9342  0.48026  0.92641
4,8,12-triMeC26                0.0028190 0.0012519 2.2518  0.82376  0.54508
4-MeC28                        0.0026099 0.0023710 1.1007  0.54255  1.00719
13-,11-MeC25                   0.0023657 0.0019517 1.2121  0.36309  0.78586
unknown3                       0.0023625 0.0018022 1.3109  0.56276  0.84506
5,9-diMeC25                    0.0022686 0.0022097 1.0267  0.26111  0.68511
19-, 13-, 11-MeC37             0.0022239 0.0016217 1.3713  0.29484  0.42604
9,21-diMeC31                   0.0021865 0.0013190 1.6576  0.85149  0.87036
3-MeC23                        0.0021155 0.0017470 1.2110  0.27017  0.43970
5-MeC25                        0.0020007 0.0022479 0.8900  0.25383  0.55815
5,11-diMeC23                   0.0019806 0.0013971 1.4177  0.23409  0.34688
C29:1                          0.0019745 0.0014233 1.3873  0.16900  0.56390
C24                            0.0019452 0.0007647 2.5438  0.60859  0.39166
C25:1                          0.0018997 0.0022233 0.8544  0.19513  0.57053
5-MeC27                        0.0018027 0.0014341 1.2570  0.35262  0.48396
4-MeC26                        0.0017730 0.0013337 1.3294  0.22076  0.33821
11-MeC23                       0.0014449 0.0012166 1.1877  0.14142  0.26035
C28                            0.0013134 0.0009078 1.4467  0.98775  1.16273
5-MeC23                        0.0013113 0.0012175 1.0770  0.11063  0.24239
11,17-diMeC29                  0.0012659 0.0006045 2.0942  0.10042  0.35359
C30                            0.0012015 0.0008546 1.4060  0.46883  0.57165
2-MeC23                        0.0011205 0.0005154 2.1739  0.16667  0.17783
C33                            0.0010876 0.0005109 2.1287  0.19837  0.20483
7-MeC25                        0.0010857 0.0011996 0.9050  0.14700  0.31671
9,13-; 9,15-diMeC25            0.0010717 0.0010592 1.0117  0.18469  0.30960
4,10-; 4,14-; 4,16-diMeC24     0.0010359 0.0012210 0.8485  0.07451  0.22313
C40                            0.0010085 0.0008349 1.2079  0.12285  0.19742
4,16-; 4,18-diMeC26            0.0008059 0.0005953 1.3538  0.06940  0.23058
C35                            0.0007329 0.0006150 1.1916  0.08084  0.13729
C38                            0.0006770 0.0007041 0.9615  0.07031  0.14659
C39                            0.0006553 0.0006852 0.9564  0.05258  0.13177
14-MeC28                       0.0006442 0.0003274 1.9677  0.14340  0.15279
C34                            0.0006336 0.0005151 1.2299  0.10025  0.14891
12-,11-,10-MeC24               0.0006255 0.0003605 1.7351  0.08200  0.10378
14-,12-MeC32; 3,11,19-triMeC32 0.0005973 0.0004841 1.2339  0.07808  0.12101
C37                            0.0004741 0.0001780 2.6638  0.08935  0.08522
C32                            0.0003628 0.0001909 1.9004  0.10217  0.08229
                               cumsum     p   
C27                            0.2260 0.025 * 
C29                            0.3635 0.011 * 
3-MeC27, 11,17-diMeC27         0.4774 0.009 **
3-MeC25                        0.5377 0.006 **
C25                            0.5912 0.988   
3-MeC26                        0.6208 0.224   
unknown                        0.6485 0.378   
13-,11-,9-MeC27                0.6688 0.961   
9,13-; 9,19-MeC27              0.6862 0.479   
3-MeC31; 5,21-diMeC31          0.7031 0.006 **
C31                            0.7192 0.101   
7,11-; 7,21-diMeC33            0.7308 0.041 * 
2,7-diMeC35                    0.7419 0.260   
3-MeC29                        0.7516 0.394   
15-,13-,11-MeC33               0.7608 0.088 . 
C31:1                          0.7699 0.100 . 
C23                            0.7785 0.911   
C21                            0.7868 0.154   
C26                            0.7949 0.818   
3,17-; 3,13-;3,11-diMeC31      0.8030 0.101   
15-, 13-, 11-MeC29             0.8109 0.908   
3,11-; 3,9-diMeC27             0.8187 0.340   
C22                            0.8263 0.164   
10-MeC28                       0.8340 0.325   
9,3-diMeC29                    0.8413 0.089 . 
3,9-; 3,13-diMeC25             0.8484 0.620   
3,7-diMeC23                    0.8553 0.149   
15-, 13-, 11-MeC31             0.8620 0.256   
4-MeC24                        0.8685 0.115   
17,21-; 13,25-; 11,21-diMeC37  0.8750 0.126   
15-, 13-, 11-MeC35             0.8815 0.217   
5,9,15,19-tetraMeC29??         0.8876 0.097 . 
10-MeC26                       0.8936 0.522   
4,8,12-triMeC26                0.8994 0.063 . 
4-MeC28                        0.9048 0.193   
13-,11-MeC25                   0.9097 0.885   
unknown3                       0.9146 0.078 . 
5,9-diMeC25                    0.9193 0.634   
19-, 13-, 11-MeC37             0.9239 0.121   
9,21-diMeC31                   0.9284 0.272   
3-MeC23                        0.9328 0.578   
5-MeC25                        0.9369 0.733   
5,11-diMeC23                   0.9410 0.132   
C29:1                          0.9451 0.033 * 
C24                            0.9491 0.905   
C25:1                          0.9530 0.369   
5-MeC27                        0.9568 0.082 . 
4-MeC26                        0.9604 0.068 . 
11-MeC23                       0.9634 0.483   
C28                            0.9661 0.994   
5-MeC23                        0.9688 0.383   
11,17-diMeC29                  0.9714 0.017 * 
C30                            0.9739 0.371   
2-MeC23                        0.9762 0.066 . 
C33                            0.9785 0.057 . 
7-MeC25                        0.9807 0.675   
9,13-; 9,15-diMeC25            0.9829 0.224   
4,10-; 4,14-; 4,16-diMeC24     0.9851 0.457   
C40                            0.9872 0.121   
4,16-; 4,18-diMeC26            0.9888 0.252   
C35                            0.9904 0.034 * 
C38                            0.9917 0.056 . 
C39                            0.9931 0.053 . 
14-MeC28                       0.9944 0.229   
C34                            0.9957 0.154   
12-,11-,10-MeC24               0.9970 0.053 . 
14-,12-MeC32; 3,11,19-triMeC32 0.9983 0.044 * 
C37                            0.9993 0.141   
C32                            1.0000 0.137   

Contrast: Vg_Sv_larvae_Vv_queen 

                                 average        sd  ratio      ava       avb
C25                            0.0762934 1.264e-02 6.0378  3.21043 18.469107
C27                            0.0539918 4.265e-02 1.2659 40.06536 30.889800
C29                            0.0485693 1.715e-02 2.8314 15.79105  6.077190
3-MeC27, 11,17-diMeC27         0.0305517 8.604e-03 3.5508  1.56685  7.677187
C26                            0.0176717 2.206e-03 8.0118  1.31063  4.844974
3-MeC29                        0.0172283 3.903e-03 4.4143  1.10505  4.550709
unknown                        0.0171079 4.792e-03 3.5699  3.64154  0.219948
3-MeC25                        0.0152661 1.891e-03 8.0719  0.39441  3.447627
C31                            0.0086127 3.699e-03 2.3282  2.32081  0.598271
13-,11-MeC25                   0.0052606 1.751e-03 3.0041  0.36309  1.415207
15-, 13-, 11-MeC29             0.0051889 2.383e-03 2.1776  1.89173  0.853947
3-MeC31; 5,21-diMeC31          0.0047765 2.706e-03 1.7650  2.47050  2.067483
13-,11-,9-MeC27                0.0047033 4.945e-03 0.9512  1.99425  1.525616
C28                            0.0038826 1.535e-03 2.5299  0.98775  1.764270
4,8,12-triMeC26                0.0035058 1.167e-03 3.0047  0.82376  0.122606
3,17-; 3,13-;3,11-diMeC31      0.0031369 1.395e-03 2.2492  0.92573  0.298339
C22                            0.0030027 7.585e-04 3.9587  0.64557  0.045030
15-,13-,11-MeC33               0.0026930 3.134e-04 8.5939  0.84577  0.307170
7,11-; 7,21-diMeC33            0.0026150 1.887e-03 1.3857  1.34698  1.739472
10-MeC28                       0.0024459 7.626e-04 3.2074  0.84152  0.352327
15-, 13-, 11-MeC35             0.0023015 1.006e-03 2.2882  0.67371  0.213408
3,7-diMeC23                    0.0022836 7.997e-04 2.8556  0.62328  0.166557
C23                            0.0022183 1.114e-03 1.9910  0.92510  0.481430
3-MeC26                        0.0021320 1.257e-03 1.6955  0.17150  0.597905
9,13-; 9,19-MeC27              0.0020384 1.393e-03 1.4637  0.60080  0.193123
9,3-diMeC29                    0.0020370 9.416e-04 2.1633  0.89981  0.492402
15-, 13-, 11-MeC31             0.0018399 1.307e-03 1.4077  0.94865  0.580661
2,7-diMeC35                    0.0016923 1.135e-03 1.4906  0.90610  1.147961
17,21-; 13,25-; 11,21-diMeC37  0.0016306 2.782e-04 5.8603  0.42903  0.102916
C21                            0.0015374 4.756e-04 3.2322  0.35080  0.043322
C31:1                          0.0014656 9.004e-04 1.6278  0.69146  0.728732
unknown3                       0.0013993 5.984e-04 2.3383  0.56276  0.282906
5,9,15,19-tetraMeC29??         0.0013698 7.381e-04 1.8558  0.53152  0.257564
9,21-diMeC31                   0.0013399 1.084e-03 1.2363  0.85149  1.085511
19-, 13-, 11-MeC37             0.0012337 4.930e-04 2.5026  0.29484  0.048110
4-MeC24                        0.0012034 3.654e-04 3.2936  0.36033  0.119641
C30                            0.0011349 5.241e-04 2.1654  0.46883  0.241855
5,9-diMeC25                    0.0011287 6.955e-04 1.6230  0.26111  0.486854
5-MeC27                        0.0011126 3.751e-04 2.9660  0.35262  0.130110
3,11-; 3,9-diMeC27             0.0010740 6.459e-04 1.6626  0.61114  0.810468
3,9-; 3,13-diMeC25             0.0010440 7.238e-04 1.4424  0.85302  0.960631
4-MeC28                        0.0009841 7.506e-04 1.3111  0.54255  0.386476
4-MeC26                        0.0008579 2.769e-04 3.0988  0.22076  0.049172
5-MeC25                        0.0008074 5.412e-04 1.4919  0.25383  0.410509
5,11-diMeC23                   0.0007846 3.745e-04 2.0951  0.23409  0.077160
C33                            0.0007804 2.638e-04 2.9580  0.19837  0.042297
2-MeC23                        0.0007629 2.074e-04 3.6788  0.16667  0.014089
10-MeC26                       0.0007574 5.180e-04 1.4622  0.48026  0.398062
C29:1                          0.0006645 5.975e-04 1.1122  0.16900  0.266204
14-MeC28                       0.0006122 1.745e-04 3.5085  0.14340  0.020958
C40                            0.0004991 2.876e-04 1.7354  0.12285  0.024490
9,13-; 9,15-diMeC25            0.0004913 2.289e-04 2.1465  0.18469  0.086428
C24                            0.0004720 3.677e-04 1.2838  0.60859  0.637011
7-MeC25                        0.0004486 1.981e-04 2.2647  0.14700  0.215465
3-MeC23                        0.0004018 2.738e-04 1.4676  0.27017  0.208927
12-,11-,10-MeC24               0.0003821 8.063e-05 4.7386  0.08200  0.005586
C25:1                          0.0003780 2.653e-04 1.4246  0.19513  0.120314
C37                            0.0003618 9.618e-05 3.7617  0.08935  0.016994
11-MeC23                       0.0003413 2.256e-04 1.5129  0.14142  0.079039
C32                            0.0003220 1.867e-04 1.7246  0.10217  0.038016
14-,12-MeC32; 3,11,19-triMeC32 0.0003161 1.617e-04 1.9554  0.07808  0.014861
C35                            0.0003122 1.994e-04 1.5660  0.08084  0.018403
5-MeC23                        0.0002682 1.265e-04 2.1196  0.11063  0.056994
C38                            0.0002462 2.134e-04 1.1534  0.07031  0.021068
11,17-diMeC29                  0.0002317 1.383e-04 1.6752  0.10042  0.138139
C34                            0.0002234 1.118e-04 1.9984  0.10025  0.055557
C39                            0.0002017 8.361e-05 2.4121  0.05258  0.012242
4,10-; 4,14-; 4,16-diMeC24     0.0001648 1.251e-04 1.3179  0.07451  0.078669
4,16-; 4,18-diMeC26            0.0001246 1.216e-04 1.0248  0.06940  0.068523
                               cumsum     p    
C25                            0.2046 0.177    
C27                            0.3494 0.762    
C29                            0.4796 0.114    
3-MeC27, 11,17-diMeC27         0.5615 0.479    
C26                            0.6089 0.001 ***
3-MeC29                        0.6551 0.001 ***
unknown                        0.7010 0.094 .  
3-MeC25                        0.7419 0.463    
C31                            0.7650 0.038 *  
13-,11-MeC25                   0.7791 0.665    
15-, 13-, 11-MeC29             0.7930 0.635    
3-MeC31; 5,21-diMeC31          0.8059 0.213    
13-,11-,9-MeC27                0.8185 0.997    
C28                            0.8289 0.156    
4,8,12-triMeC26                0.8383 0.006 ** 
3,17-; 3,13-;3,11-diMeC31      0.8467 0.234    
C22                            0.8547 0.370    
15-,13-,11-MeC33               0.8620 0.394    
7,11-; 7,21-diMeC33            0.8690 0.645    
10-MeC28                       0.8755 0.724    
15-, 13-, 11-MeC35             0.8817 0.306    
3,7-diMeC23                    0.8878 0.586    
C23                            0.8938 0.996    
3-MeC26                        0.8995 0.822    
9,13-; 9,19-MeC27              0.9050 0.892    
9,3-diMeC29                    0.9104 0.844    
15-, 13-, 11-MeC31             0.9154 0.752    
2,7-diMeC35                    0.9199 0.918    
17,21-; 13,25-; 11,21-diMeC37  0.9243 0.379    
C21                            0.9284 0.724    
C31:1                          0.9323 0.760    
unknown3                       0.9361 0.478    
5,9,15,19-tetraMeC29??         0.9397 0.548    
9,21-diMeC31                   0.9433 0.841    
19-, 13-, 11-MeC37             0.9466 0.378    
4-MeC24                        0.9499 0.736    
C30                            0.9529 0.439    
5,9-diMeC25                    0.9559 0.810    
5-MeC27                        0.9589 0.390    
3,11-; 3,9-diMeC27             0.9618 0.998    
3,9-; 3,13-diMeC25             0.9646 0.997    
4-MeC28                        0.9672 0.906    
4-MeC26                        0.9695 0.338    
5-MeC25                        0.9717 0.901    
5,11-diMeC23                   0.9738 0.748    
C33                            0.9759 0.282    
2-MeC23                        0.9780 0.370    
10-MeC26                       0.9800 1.000    
C29:1                          0.9818 0.945    
14-MeC28                       0.9834 0.263    
C40                            0.9847 0.433    
9,13-; 9,15-diMeC25            0.9861 0.717    
C24                            0.9873 1.000    
7-MeC25                        0.9885 0.981    
3-MeC23                        0.9896 0.969    
12-,11-,10-MeC24               0.9906 0.331    
C25:1                          0.9916 0.987    
C37                            0.9926 0.327    
11-MeC23                       0.9935 0.892    
C32                            0.9944 0.206    
14-,12-MeC32; 3,11,19-triMeC32 0.9952 0.354    
C35                            0.9961 0.350    
5-MeC23                        0.9968 0.890    
C38                            0.9975 0.506    
11,17-diMeC29                  0.9981 0.942    
C34                            0.9987 0.761    
C39                            0.9992 0.531    
4,10-; 4,14-; 4,16-diMeC24     0.9997 0.921    
4,16-; 4,18-diMeC26            1.0000 0.995    

Contrast: Vg_Sv_larvae_Vg_Sv_Big 

                                 average        sd  ratio      ava      avb
C25                            6.467e-02 1.121e-02 5.7673  3.21043 16.14397
C29                            6.272e-02 1.661e-02 3.7758 15.79105  3.24760
C27                            4.567e-02 2.804e-02 1.6290 40.06536 35.68001
13-,11-,9-MeC27                3.302e-02 9.584e-03 3.4457  1.99425  8.59919
3-MeC27, 11,17-diMeC27         1.665e-02 7.799e-03 2.1348  1.56685  4.83138
3-MeC31; 5,21-diMeC31          8.965e-03 4.825e-03 1.8582  2.47050  0.67751
C31                            8.418e-03 3.662e-03 2.2988  2.32081  0.63725
3-MeC25                        6.354e-03 1.512e-03 4.2038  0.39441  1.66525
C26                            4.403e-03 1.347e-03 3.2688  1.31063  2.19115
7,11-; 7,21-diMeC33            4.346e-03 1.877e-03 2.3161  1.34698  0.47772
13-,11-MeC25                   4.176e-03 1.207e-03 3.4609  0.36309  1.19835
unknown                        4.162e-03 2.379e-03 1.7498  3.64154  3.40201
15-, 13-, 11-MeC29             3.616e-03 2.735e-03 1.3223  1.89173  2.23737
C23                            3.239e-03 1.219e-03 2.6560  0.92510  1.57289
C28                            2.989e-03 1.063e-03 2.8123  0.98775  0.38986
4,8,12-triMeC26                2.430e-03 1.140e-03 2.1311  0.82376  0.33768
9,3-diMeC29                    2.414e-03 9.310e-04 2.5925  0.89981  0.41706
3-MeC29                        2.370e-03 9.004e-04 2.6321  1.10505  0.63105
15-, 13-, 11-MeC31             2.283e-03 1.146e-03 1.9913  0.94865  0.49210
3,17-; 3,13-;3,11-diMeC31      2.020e-03 1.266e-03 1.5955  0.92573  0.54199
15-,13-,11-MeC33               1.926e-03 4.650e-04 4.1414  0.84577  0.46059
9,21-diMeC31                   1.895e-03 1.060e-03 1.7884  0.85149  0.48718
9,13-; 9,19-MeC27              1.461e-03 6.862e-04 2.1287  0.60080  0.76346
2,7-diMeC35                    1.429e-03 1.208e-03 1.1823  0.90610  0.65229
C30                            1.412e-03 5.065e-04 2.7876  0.46883  0.18643
15-, 13-, 11-MeC35             1.379e-03 9.617e-04 1.4336  0.67371  0.39798
3-MeC26                        1.339e-03 6.773e-04 1.9771  0.17150  0.43932
10-MeC26                       1.319e-03 8.907e-04 1.4812  0.48026  0.73546
3,7-diMeC23                    1.291e-03 7.658e-04 1.6857  0.62328  0.36621
3,9-; 3,13-diMeC25             1.112e-03 7.925e-04 1.4030  0.85302  0.84503
7-MeC25                        1.100e-03 3.904e-04 2.8171  0.14700  0.36695
10-MeC28                       1.061e-03 7.000e-04 1.5160  0.84152  0.63619
C31:1                          1.018e-03 5.576e-04 1.8256  0.69146  0.52501
4-MeC24                        9.386e-04 4.115e-04 2.2809  0.36033  0.17262
5,9,15,19-tetraMeC29??         9.176e-04 6.764e-04 1.3567  0.53152  0.35814
unknown3                       8.903e-04 6.476e-04 1.3747  0.56276  0.38633
5-MeC27                        8.787e-04 5.427e-04 1.6191  0.35262  0.51237
C21                            8.333e-04 6.148e-04 1.3555  0.35080  0.51152
4-MeC28                        7.461e-04 5.720e-04 1.3043  0.54255  0.48874
C29:1                          7.197e-04 6.203e-04 1.1602  0.16900  0.27363
C22                            6.845e-04 5.054e-04 1.3543  0.64557  0.56328
5,9-diMeC25                    6.317e-04 2.524e-04 2.5030  0.26111  0.27904
3,11-; 3,9-diMeC27             6.285e-04 4.780e-04 1.3149  0.61114  0.54433
3-MeC23                        5.867e-04 3.150e-04 1.8626  0.27017  0.15319
C25:1                          5.847e-04 7.449e-04 0.7849  0.19513  0.29260
5,11-diMeC23                   5.092e-04 2.692e-04 1.8916  0.23409  0.14248
C24                            4.602e-04 3.305e-04 1.3925  0.60859  0.61471
C33                            3.954e-04 2.466e-04 1.6036  0.19837  0.12229
19-, 13-, 11-MeC37             3.820e-04 3.572e-04 1.0693  0.29484  0.27104
5-MeC25                        3.727e-04 2.214e-04 1.6832  0.25383  0.27791
14-MeC28                       3.494e-04 1.966e-04 1.7771  0.14340  0.07352
17,21-; 13,25-; 11,21-diMeC37  3.452e-04 2.605e-04 1.3253  0.42903  0.36005
4-MeC26                        3.319e-04 2.552e-04 1.3004  0.22076  0.17070
11-MeC23                       3.252e-04 2.112e-04 1.5400  0.14142  0.08157
C32                            3.032e-04 1.667e-04 1.8192  0.10217  0.04449
C40                            2.763e-04 1.855e-04 1.4895  0.12285  0.11155
9,13-; 9,15-diMeC25            2.740e-04 1.986e-04 1.3795  0.18469  0.14102
4,16-; 4,18-diMeC26            2.729e-04 2.558e-04 1.0670  0.06940  0.07599
2-MeC23                        2.391e-04 1.511e-04 1.5822  0.16667  0.12946
4,10-; 4,14-; 4,16-diMeC24     2.021e-04 1.695e-04 1.1924  0.07451  0.04620
C35                            1.953e-04 1.712e-04 1.1407  0.08084  0.04556
12-,11-,10-MeC24               1.848e-04 8.415e-05 2.1958  0.08200  0.04505
14-,12-MeC32; 3,11,19-triMeC32 1.846e-04 1.174e-04 1.5722  0.07808  0.04864
C38                            1.647e-04 1.446e-04 1.1395  0.07031  0.06245
C37                            1.646e-04 9.977e-05 1.6494  0.08935  0.05837
11,17-diMeC29                  1.557e-04 1.288e-04 1.2086  0.10042  0.08939
C34                            1.336e-04 9.000e-05 1.4850  0.10025  0.08105
5-MeC23                        1.334e-04 8.791e-05 1.5175  0.11063  0.08810
C39                            9.118e-05 6.183e-05 1.4748  0.05258  0.04912
                               cumsum     p    
C25                            0.2033 0.441    
C29                            0.4004 0.009 ** 
C27                            0.5440 0.908    
13-,11-,9-MeC27                0.6478 0.002 ** 
3-MeC27, 11,17-diMeC27         0.7001 0.844    
3-MeC31; 5,21-diMeC31          0.7283 0.001 ***
C31                            0.7547 0.024 *  
3-MeC25                        0.7747 0.986    
C26                            0.7885 0.835    
7,11-; 7,21-diMeC33            0.8022 0.189    
13-,11-MeC25                   0.8153 0.740    
unknown                        0.8284 0.996    
15-, 13-, 11-MeC29             0.8398 0.967    
C23                            0.8500 0.991    
C28                            0.8594 0.513    
4,8,12-triMeC26                0.8670 0.131    
9,3-diMeC29                    0.8746 0.706    
3-MeC29                        0.8820 0.941    
15-, 13-, 11-MeC31             0.8892 0.563    
3,17-; 3,13-;3,11-diMeC31      0.8956 0.533    
15-,13-,11-MeC33               0.9016 0.619    
9,21-diMeC31                   0.9076 0.463    
9,13-; 9,19-MeC27              0.9122 0.976    
2,7-diMeC35                    0.9166 0.987    
C30                            0.9211 0.174    
15-, 13-, 11-MeC35             0.9254 0.791    
3-MeC26                        0.9296 0.964    
10-MeC26                       0.9338 0.968    
3,7-diMeC23                    0.9378 0.951    
3,9-; 3,13-diMeC25             0.9413 0.998    
7-MeC25                        0.9448 0.729    
10-MeC28                       0.9481 0.992    
C31:1                          0.9513 0.974    
4-MeC24                        0.9543 0.866    
5,9,15,19-tetraMeC29??         0.9572 0.902    
unknown3                       0.9600 0.889    
5-MeC27                        0.9627 0.660    
C21                            0.9653 0.988    
4-MeC28                        0.9677 0.982    
C29:1                          0.9699 0.941    
C22                            0.9721 0.999    
5,9-diMeC25                    0.9741 0.983    
3,11-; 3,9-diMeC27             0.9761 1.000    
3-MeC23                        0.9779 0.941    
C25:1                          0.9797 0.966    
5,11-diMeC23                   0.9813 0.931    
C24                            0.9828 1.000    
C33                            0.9840 0.834    
19-, 13-, 11-MeC37             0.9852 0.993    
5-MeC25                        0.9864 0.998    
14-MeC28                       0.9875 0.667    
17,21-; 13,25-; 11,21-diMeC37  0.9886 1.000    
4-MeC26                        0.9896 0.987    
11-MeC23                       0.9906 0.946    
C32                            0.9916 0.210    
C40                            0.9925 0.877    
9,13-; 9,15-diMeC25            0.9933 0.992    
4,16-; 4,18-diMeC26            0.9942 0.977    
2-MeC23                        0.9949 0.980    
4,10-; 4,14-; 4,16-diMeC24     0.9956 0.898    
C35                            0.9962 0.773    
12-,11-,10-MeC24               0.9968 0.805    
14-,12-MeC32; 3,11,19-triMeC32 0.9973 0.712    
C38                            0.9979 0.798    
C37                            0.9984 0.925    
11,17-diMeC29                  0.9989 0.999    
C34                            0.9993 0.982    
5-MeC23                        0.9997 0.998    
C39                            1.0000 0.984    

Contrast: Vg_Sv_larvae_Vg_Sv_Small 

                                 average        sd ratio      ava      avb
C27                            0.0708272 0.0491989 1.440 40.06536 26.62179
C29                            0.0560960 0.0205519 2.729 15.79105  4.57185
C25                            0.0350547 0.0168851 2.076  3.21043 10.16020
unknown                        0.0155801 0.0071383 2.183  3.64154  6.75755
13-,11-,9-MeC27                0.0105992 0.0058211 1.821  1.99425  3.90365
3-MeC27, 11,17-diMeC27         0.0086149 0.0026298 3.276  1.56685  2.41607
C23                            0.0077445 0.0019134 4.047  0.92510  2.47400
3-MeC31; 5,21-diMeC31          0.0070266 0.0039337 1.786  2.47050  1.17434
C31                            0.0051917 0.0035257 1.473  2.32081  1.35677
15-, 13-, 11-MeC29             0.0050120 0.0039226 1.278  1.89173  2.76461
3-MeC25                        0.0043397 0.0016954 2.560  0.39441  1.26236
C24                            0.0039481 0.0013614 2.900  0.60859  1.39822
13-,11-MeC25                   0.0037523 0.0014373 2.611  0.36309  1.11356
C22                            0.0035585 0.0022390 1.589  0.64557  1.35727
2,7-diMeC35                    0.0026043 0.0016452 1.583  0.90610  1.37201
C26                            0.0024645 0.0008211 3.001  1.31063  1.80353
4-MeC28                        0.0022644 0.0013429 1.686  0.54255  0.99242
3,7-diMeC23                    0.0022314 0.0012842 1.738  0.62328  1.06820
3,9-; 3,13-diMeC25             0.0022292 0.0012582 1.772  0.85302  1.29886
C21                            0.0019936 0.0007162 2.783  0.35080  0.74951
C28                            0.0018527 0.0011330 1.635  0.98775  0.65027
10-MeC28                       0.0018239 0.0016433 1.110  0.84152  1.17518
C31:1                          0.0018193 0.0010809 1.683  0.69146  1.05533
7,11-; 7,21-diMeC33            0.0018057 0.0012676 1.424  1.34698  1.12652
10-MeC26                       0.0017948 0.0010348 1.734  0.48026  0.83921
3,17-; 3,13-;3,11-diMeC31      0.0017096 0.0012705 1.346  0.92573  1.12840
3,11-; 3,9-diMeC27             0.0016930 0.0010803 1.567  0.61114  0.90534
unknown3                       0.0015541 0.0008528 1.822  0.56276  0.87359
5,9,15,19-tetraMeC29??         0.0015394 0.0010857 1.418  0.53152  0.82408
7-MeC25                        0.0012704 0.0006273 2.025  0.14700  0.40103
5-MeC25                        0.0012642 0.0006863 1.842  0.25383  0.49795
5,9-diMeC25                    0.0012462 0.0007652 1.629  0.26111  0.48099
15-, 13-, 11-MeC35             0.0012375 0.0007779 1.591  0.67371  0.84760
4,8,12-triMeC26                0.0012276 0.0008414 1.459  0.82376  0.87974
17,21-; 13,25-; 11,21-diMeC37  0.0012146 0.0006227 1.951  0.42903  0.67195
C29:1                          0.0012009 0.0005326 2.255  0.16900  0.40917
9,3-diMeC29                    0.0011918 0.0006816 1.748  0.89981  0.98927
3-MeC26                        0.0011805 0.0003041 3.882  0.17150  0.40760
3-MeC23                        0.0011274 0.0007384 1.527  0.27017  0.49302
4-MeC24                        0.0011238 0.0006412 1.753  0.36033  0.58508
19-, 13-, 11-MeC37             0.0011068 0.0008273 1.338  0.29484  0.49476
9,21-diMeC31                   0.0010895 0.0007219 1.509  0.85149  0.71250
9,13-; 9,19-MeC27              0.0010890 0.0009781 1.113  0.60080  0.50601
3-MeC29                        0.0009902 0.0007117 1.391  1.10505  1.07608
15-, 13-, 11-MeC31             0.0009736 0.0006784 1.435  0.94865  0.92909
15-,13-,11-MeC33               0.0009332 0.0005996 1.556  0.84577  1.02414
5-MeC23                        0.0008866 0.0004747 1.868  0.11063  0.28795
5,11-diMeC23                   0.0008382 0.0005342 1.569  0.23409  0.40015
C25:1                          0.0008360 0.0003453 2.421  0.19513  0.36233
2-MeC23                        0.0008155 0.0004348 1.876  0.16667  0.32976
4-MeC26                        0.0007722 0.0004065 1.900  0.22076  0.37127
11-MeC23                       0.0006863 0.0004869 1.410  0.14142  0.27013
C30                            0.0006831 0.0004903 1.393  0.46883  0.48323
C40                            0.0006063 0.0004590 1.321  0.12285  0.24226
9,13-; 9,15-diMeC25            0.0005569 0.0003256 1.710  0.18469  0.29259
5-MeC27                        0.0005426 0.0003464 1.567  0.35262  0.45864
C33                            0.0004090 0.0002724 1.502  0.19837  0.26328
14-MeC28                       0.0004026 0.0003013 1.336  0.14340  0.21774
4,10-; 4,14-; 4,16-diMeC24     0.0003399 0.0002027 1.677  0.07451  0.13485
12-,11-,10-MeC24               0.0003372 0.0002126 1.586  0.08200  0.14817
C38                            0.0003253 0.0001764 1.844  0.07031  0.12383
C39                            0.0003060 0.0002069 1.479  0.05258  0.11378
C37                            0.0002883 0.0001483 1.943  0.08935  0.14701
14-,12-MeC32; 3,11,19-triMeC32 0.0002831 0.0002001 1.415  0.07808  0.12559
C34                            0.0002790 0.0001563 1.785  0.10025  0.15539
C35                            0.0002761 0.0001811 1.525  0.08084  0.13438
4,16-; 4,18-diMeC26            0.0002592 0.0001764 1.469  0.06940  0.11296
11,17-diMeC29                  0.0002394 0.0001827 1.310  0.10042  0.12967
C32                            0.0001908 0.0001147 1.663  0.10217  0.09438
                               cumsum     p   
C27                            0.2382 0.430   
C29                            0.4268 0.025 * 
C25                            0.5447 0.963   
unknown                        0.5971 0.145   
13-,11-,9-MeC27                0.6328 0.972   
3-MeC27, 11,17-diMeC27         0.6617 0.997   
C23                            0.6878 0.583   
3-MeC31; 5,21-diMeC31          0.7114 0.009 **
C31                            0.7289 0.425   
15-, 13-, 11-MeC29             0.7457 0.728   
3-MeC25                        0.7603 0.993   
C24                            0.7736 0.261   
13-,11-MeC25                   0.7862 0.763   
C22                            0.7982 0.176   
2,7-diMeC35                    0.8070 0.648   
C26                            0.8152 0.984   
4-MeC28                        0.8229 0.292   
3,7-diMeC23                    0.8304 0.657   
3,9-; 3,13-diMeC25             0.8379 0.864   
C21                            0.8446 0.521   
C28                            0.8508 0.969   
10-MeC28                       0.8569 0.902   
C31:1                          0.8630 0.573   
7,11-; 7,21-diMeC33            0.8691 0.918   
10-MeC26                       0.8752 0.867   
3,17-; 3,13-;3,11-diMeC31      0.8809 0.702   
3,11-; 3,9-diMeC27             0.8866 0.961   
unknown3                       0.8918 0.374   
5,9,15,19-tetraMeC29??         0.8970 0.529   
7-MeC25                        0.9013 0.687   
5-MeC25                        0.9055 0.874   
5,9-diMeC25                    0.9097 0.839   
15-, 13-, 11-MeC35             0.9139 0.859   
4,8,12-triMeC26                0.9180 0.928   
17,21-; 13,25-; 11,21-diMeC37  0.9221 0.661   
C29:1                          0.9261 0.534   
9,3-diMeC29                    0.9301 0.992   
3-MeC26                        0.9341 0.969   
3-MeC23                        0.9379 0.813   
4-MeC24                        0.9417 0.833   
19-, 13-, 11-MeC37             0.9454 0.500   
9,21-diMeC31                   0.9491 0.966   
9,13-; 9,19-MeC27              0.9527 0.998   
3-MeC29                        0.9561 0.999   
15-, 13-, 11-MeC31             0.9593 0.995   
15-,13-,11-MeC33               0.9625 0.979   
5-MeC23                        0.9655 0.661   
5,11-diMeC23                   0.9683 0.718   
C25:1                          0.9711 0.858   
2-MeC23                        0.9738 0.299   
4-MeC26                        0.9764 0.447   
11-MeC23                       0.9787 0.794   
C30                            0.9810 0.933   
C40                            0.9831 0.424   
9,13-; 9,15-diMeC25            0.9849 0.691   
5-MeC27                        0.9868 0.985   
C33                            0.9881 0.815   
14-MeC28                       0.9895 0.594   
4,10-; 4,14-; 4,16-diMeC24     0.9906 0.801   
12-,11-,10-MeC24               0.9918 0.463   
C38                            0.9929 0.346   
C39                            0.9939 0.397   
C37                            0.9949 0.552   
14-,12-MeC32; 3,11,19-triMeC32 0.9958 0.464   
C34                            0.9968 0.627   
C35                            0.9977 0.478   
4,16-; 4,18-diMeC26            0.9986 0.977   
11,17-diMeC29                  0.9994 0.965   
C32                            1.0000 0.602   

Contrast: Vg_Sv_larvae_Vv_Sv_Big 

                                 average        sd  ratio      ava      avb
C25                            0.1556065 1.840e-02 8.4576  3.21043 34.33173
C29                            0.0686076 1.613e-02 4.2523 15.79105  2.06953
C27                            0.0501215 3.550e-02 1.4117 40.06536 37.67846
C23                            0.0198454 1.270e-02 1.5627  0.92510  4.89417
C31                            0.0098535 3.620e-03 2.7216  2.32081  0.35012
unknown                        0.0098269 4.967e-03 1.9785  3.64154  1.71543
3-MeC31; 5,21-diMeC31          0.0088278 4.823e-03 1.8304  2.47050  0.70895
15-, 13-, 11-MeC29             0.0060227 2.371e-03 2.5406  1.89173  0.68719
13-,11-,9-MeC27                0.0059813 6.024e-03 0.9929  1.99425  0.80796
3-MeC27, 11,17-diMeC27         0.0049693 7.003e-03 0.7096  1.56685  0.80172
7,11-; 7,21-diMeC33            0.0048223 1.960e-03 2.4604  1.34698  0.38252
C28                            0.0042541 1.007e-03 4.2239  0.98775  0.13693
C25:1                          0.0040529 6.870e-03 0.5900  0.19513  0.95558
3-MeC29                        0.0036842 9.348e-04 3.9411  1.10505  0.36821
C26                            0.0032562 1.638e-03 1.9878  1.31063  1.96187
15-, 13-, 11-MeC31             0.0031067 1.249e-03 2.4868  0.94865  0.32731
3,17-; 3,13-;3,11-diMeC31      0.0030800 1.387e-03 2.2198  0.92573  0.30973
9,3-diMeC29                    0.0028683 1.020e-03 2.8128  0.89981  0.32615
15-,13-,11-MeC33               0.0027905 4.969e-04 5.6158  0.84577  0.28767
9,21-diMeC31                   0.0025627 1.138e-03 2.2517  0.85149  0.33895
10-MeC28                       0.0024702 9.120e-04 2.7086  0.84152  0.34747
2,7-diMeC35                    0.0024102 1.328e-03 1.8146  0.90610  0.42406
3-MeC25                        0.0023309 1.731e-03 1.3463  0.39441  0.80270
9,13-; 9,19-MeC27              0.0021527 1.360e-03 1.5824  0.60080  0.17026
15-, 13-, 11-MeC35             0.0019531 1.020e-03 1.9150  0.67371  0.28308
C31:1                          0.0019089 8.168e-04 2.3369  0.69146  0.30968
C30                            0.0017994 4.926e-04 3.6530  0.46883  0.10894
3,7-diMeC23                    0.0017973 7.638e-04 2.3530  0.62328  0.26382
5,9,15,19-tetraMeC29??         0.0016963 5.727e-04 2.9618  0.53152  0.19225
C22                            0.0016510 8.556e-04 1.9297  0.64557  0.31554
unknown3                       0.0014571 6.556e-04 2.2224  0.56276  0.27135
4,8,12-triMeC26                0.0013120 7.978e-04 1.6445  0.82376  0.64513
3,9-; 3,13-diMeC25             0.0012528 9.136e-04 1.3713  0.85302  0.77817
C21                            0.0012202 1.194e-03 1.0220  0.35080  0.47471
17,21-; 13,25-; 11,21-diMeC37  0.0012163 2.871e-04 4.2368  0.42903  0.18578
4-MeC24                        0.0011970 4.344e-04 2.7558  0.36033  0.12092
13-,11-MeC25                   0.0011923 9.803e-04 1.2163  0.36309  0.48969
4-MeC28                        0.0011044 7.647e-04 1.4443  0.54255  0.34687
5-MeC27                        0.0010897 4.047e-04 2.6926  0.35262  0.13468
10-MeC26                       0.0010850 7.251e-04 1.4964  0.48026  0.28037
5,9-diMeC25                    0.0008611 7.209e-04 1.1946  0.26111  0.31959
19-, 13-, 11-MeC37             0.0008577 5.217e-04 1.6441  0.29484  0.12330
3-MeC23                        0.0007964 3.127e-04 2.5472  0.27017  0.11088
3,11-; 3,9-diMeC27             0.0007716 5.644e-04 1.3671  0.61114  0.49458
C24                            0.0007415 5.584e-04 1.3281  0.60859  0.73512
5,11-diMeC23                   0.0007173 3.448e-04 2.0805  0.23409  0.09064
C33                            0.0006661 2.795e-04 2.3836  0.19837  0.06514
5-MeC25                        0.0005596 4.207e-04 1.3301  0.25383  0.21683
9,13-; 9,15-diMeC25            0.0005277 2.614e-04 2.0184  0.18469  0.13114
4-MeC26                        0.0005250 3.495e-04 1.5020  0.22076  0.12766
2-MeC23                        0.0004867 2.117e-04 2.2990  0.16667  0.06932
7-MeC25                        0.0004046 3.081e-04 1.3133  0.14700  0.14914
C32                            0.0003698 1.823e-04 2.0285  0.10217  0.02887
C40                            0.0003666 2.213e-04 1.6570  0.12285  0.06144
C29:1                          0.0003616 2.681e-04 1.3489  0.16900  0.11381
14-MeC28                       0.0003573 1.776e-04 2.0121  0.14340  0.07195
11-MeC23                       0.0003528 2.315e-04 1.5238  0.14142  0.07228
3-MeC26                        0.0003441 2.954e-04 1.1649  0.17150  0.19342
12-,11-,10-MeC24               0.0003001 8.278e-05 3.6249  0.08200  0.02199
C37                            0.0002696 1.166e-04 2.3123  0.08935  0.03580
14-,12-MeC32; 3,11,19-triMeC32 0.0002644 1.504e-04 1.7581  0.07808  0.02616
C34                            0.0002583 1.165e-04 2.2169  0.10025  0.04858
C35                            0.0002386 1.845e-04 1.2933  0.08084  0.03438
11,17-diMeC29                  0.0002380 1.808e-04 1.3162  0.10042  0.05480
4,16-; 4,18-diMeC26            0.0002312 1.523e-04 1.5175  0.06940  0.02335
C38                            0.0002021 2.032e-04 0.9948  0.07031  0.03127
4,10-; 4,14-; 4,16-diMeC24     0.0001728 1.694e-04 1.0198  0.07451  0.04848
5-MeC23                        0.0001627 9.250e-05 1.7592  0.11063  0.07902
C39                            0.0001059 6.413e-05 1.6518  0.05258  0.03540
                               cumsum     p    
C25                            0.3714 0.001 ***
C29                            0.5352 0.004 ** 
C27                            0.6548 0.890    
C23                            0.7022 0.016 *  
C31                            0.7257 0.003 ** 
unknown                        0.7492 0.779    
3-MeC31; 5,21-diMeC31          0.7702 0.001 ***
15-, 13-, 11-MeC29             0.7846 0.430    
13-,11-,9-MeC27                0.7989 1.000    
3-MeC27, 11,17-diMeC27         0.8107 1.000    
7,11-; 7,21-diMeC33            0.8223 0.060 .  
C28                            0.8324 0.029 *  
C25:1                          0.8421 0.141    
3-MeC29                        0.8509 0.620    
C26                            0.8587 0.958    
15-, 13-, 11-MeC31             0.8661 0.229    
3,17-; 3,13-;3,11-diMeC31      0.8734 0.167    
9,3-diMeC29                    0.8803 0.381    
15-,13-,11-MeC33               0.8869 0.397    
9,21-diMeC31                   0.8930 0.053 .  
10-MeC28                       0.8989 0.759    
2,7-diMeC35                    0.9047 0.760    
3-MeC25                        0.9103 1.000    
9,13-; 9,19-MeC27              0.9154 0.950    
15-, 13-, 11-MeC35             0.9201 0.461    
C31:1                          0.9246 0.519    
C30                            0.9289 0.013 *  
3,7-diMeC23                    0.9332 0.850    
5,9,15,19-tetraMeC29??         0.9372 0.397    
C22                            0.9412 0.866    
unknown3                       0.9447 0.430    
4,8,12-triMeC26                0.9478 0.908    
3,9-; 3,13-diMeC25             0.9508 0.998    
C21                            0.9537 0.937    
17,21-; 13,25-; 11,21-diMeC37  0.9566 0.673    
4-MeC24                        0.9595 0.820    
13-,11-MeC25                   0.9623 1.000    
4-MeC28                        0.9649 0.913    
5-MeC27                        0.9675 0.443    
10-MeC26                       0.9701 0.997    
5,9-diMeC25                    0.9722 0.959    
19-, 13-, 11-MeC37             0.9742 0.651    
3-MeC23                        0.9761 0.933    
3,11-; 3,9-diMeC27             0.9780 1.000    
C24                            0.9798 1.000    
5,11-diMeC23                   0.9815 0.852    
C33                            0.9831 0.387    
5-MeC25                        0.9844 0.989    
9,13-; 9,15-diMeC25            0.9856 0.738    
4-MeC26                        0.9869 0.802    
2-MeC23                        0.9881 0.760    
7-MeC25                        0.9890 0.998    
C32                            0.9899 0.059 .  
C40                            0.9908 0.730    
C29:1                          0.9917 1.000    
14-MeC28                       0.9925 0.660    
11-MeC23                       0.9933 0.960    
3-MeC26                        0.9942 1.000    
12-,11-,10-MeC24               0.9949 0.534    
C37                            0.9955 0.601    
14-,12-MeC32; 3,11,19-triMeC32 0.9962 0.483    
C34                            0.9968 0.698    
C35                            0.9973 0.612    
11,17-diMeC29                  0.9979 0.987    
4,16-; 4,18-diMeC26            0.9985 0.996    
C38                            0.9989 0.693    
4,10-; 4,14-; 4,16-diMeC24     0.9994 0.975    
5-MeC23                        0.9997 0.999    
C39                            1.0000 0.975    

Contrast: Vg_Sv_larvae_Vg_worker 

                                 average        sd  ratio      ava       avb
C27                            0.1238604 5.259e-02 2.3551 40.06536 15.293287
3-MeC27, 11,17-diMeC27         0.0698054 2.820e-02 2.4757  1.56685 15.462431
C29                            0.0659958 1.859e-02 3.5494 15.79105  5.639507
13-,11-,9-MeC27                0.0367179 6.641e-03 5.5291  1.99425  9.337827
3-MeC26                        0.0300177 1.439e-02 2.0855  0.17150  6.175048
3-MeC25                        0.0250211 9.685e-03 2.5835  0.39441  5.398630
9,13-; 9,19-MeC27              0.0245702 1.019e-02 2.4121  0.60080  5.514843
C25                            0.0172671 9.503e-03 1.8169  3.21043  6.619364
unknown                        0.0162327 5.146e-03 3.1546  3.64154  0.394992
C23                            0.0096173 1.443e-02 0.6666  0.92510  1.741316
3-MeC31; 5,21-diMeC31          0.0096158 4.815e-03 1.9972  2.47050  0.547347
C31                            0.0087817 4.343e-03 2.0218  2.32081  0.811797
3,11-; 3,9-diMeC27             0.0063660 2.740e-03 2.3234  0.61114  1.858511
13-,11-MeC25                   0.0053952 2.859e-03 1.8870  0.36309  1.442143
15-, 13-, 11-MeC29             0.0043165 3.691e-03 1.1694  1.89173  2.374684
10-MeC28                       0.0041236 1.695e-03 2.4326  0.84152  1.621319
7,11-; 7,21-diMeC33            0.0032256 2.041e-03 1.5801  1.34698  0.801191
3-MeC29                        0.0031612 1.715e-03 1.8429  1.10505  1.513136
3,17-; 3,13-;3,11-diMeC31      0.0030436 1.500e-03 2.0290  0.92573  0.322760
3,7-diMeC23                    0.0028407 7.680e-04 3.6989  0.62328  0.055134
9,3-diMeC29                    0.0028332 1.395e-03 2.0304  0.89981  1.409741
4,8,12-triMeC26                0.0026856 1.201e-03 2.2352  0.82376  0.286644
C22                            0.0025804 9.741e-04 2.6490  0.64557  0.129486
2,7-diMeC35                    0.0025449 1.754e-03 1.4507  0.90610  1.371282
10-MeC26                       0.0025388 1.372e-03 1.8503  0.48026  0.988009
15-,13-,11-MeC33               0.0025304 1.434e-03 1.7647  0.84577  0.687925
15-, 13-, 11-MeC31             0.0024095 1.967e-03 1.2251  0.94865  1.158464
C24                            0.0023476 7.872e-04 2.9822  0.60859  0.139073
3,9-; 3,13-diMeC25             0.0022470 1.142e-03 1.9667  0.85302  0.407741
4-MeC28                        0.0019888 8.740e-04 2.2756  0.54255  0.864690
C29:1                          0.0018604 1.029e-03 1.8075  0.16900  0.529027
C21                            0.0018420 7.288e-04 2.5272  0.35080  0.187926
C30                            0.0016945 5.355e-04 3.1642  0.46883  0.129918
C31:1                          0.0015564 9.055e-04 1.7189  0.69146  0.689630
C26                            0.0014670 1.463e-03 1.0027  1.31063  1.138422
4-MeC24                        0.0014247 3.557e-04 4.0054  0.36033  0.075379
15-, 13-, 11-MeC35             0.0013530 1.012e-03 1.3366  0.67371  0.599851
11,17-diMeC29                  0.0012936 5.930e-04 2.1815  0.10042  0.355982
5,9-diMeC25                    0.0012570 8.729e-04 1.4399  0.26111  0.499156
9,21-diMeC31                   0.0012520 9.158e-04 1.3670  0.85149  0.724805
unknown3                       0.0011893 6.132e-04 1.9396  0.56276  0.324898
3-MeC23                        0.0010533 2.861e-04 3.6812  0.27017  0.059511
4,16-; 4,18-diMeC26            0.0010352 4.746e-04 2.1814  0.06940  0.271029
5,11-diMeC23                   0.0010330 3.341e-04 3.0920  0.23409  0.027494
C28                            0.0009628 7.183e-04 1.3403  0.98775  0.867296
17,21-; 13,25-; 11,21-diMeC37  0.0009430 7.843e-04 1.2023  0.42903  0.617633
C33                            0.0008601 2.639e-04 3.2594  0.19837  0.077500
2-MeC23                        0.0007837 1.981e-04 3.9567  0.16667  0.009933
C25:1                          0.0007766 6.328e-04 1.2271  0.19513  0.338602
4-MeC26                        0.0007345 2.872e-04 2.5574  0.22076  0.073866
19-, 13-, 11-MeC37             0.0007050 5.014e-04 1.4060  0.29484  0.154636
5,9,15,19-tetraMeC29??         0.0006984 4.856e-04 1.4383  0.53152  0.454114
7-MeC25                        0.0006872 5.274e-04 1.3030  0.14700  0.263482
14-MeC28                       0.0006041 1.722e-04 3.5074  0.14340  0.022578
11-MeC23                       0.0005596 2.704e-04 2.0699  0.14142  0.033062
C40                            0.0004614 2.820e-04 1.6364  0.12285  0.039263
5-MeC23                        0.0004492 1.272e-04 3.5313  0.11063  0.020794
5-MeC25                        0.0003886 2.328e-04 1.6692  0.25383  0.295417
C32                            0.0003802 1.884e-04 2.0183  0.10217  0.026339
12-,11-,10-MeC24               0.0003765 8.229e-05 4.5749  0.08200  0.006701
5-MeC27                        0.0003695 2.711e-04 1.3629  0.35262  0.315244
C34                            0.0003657 1.275e-04 2.8673  0.10025  0.041319
9,13-; 9,15-diMeC25            0.0003633 3.552e-04 1.0230  0.18469  0.221788
C37                            0.0003575 1.127e-04 3.1728  0.08935  0.017860
C35                            0.0003003 1.922e-04 1.5621  0.08084  0.022635
14-,12-MeC32; 3,11,19-triMeC32 0.0002771 1.569e-04 1.7657  0.07808  0.025346
C38                            0.0002568 1.922e-04 1.3364  0.07031  0.026390
4,10-; 4,14-; 4,16-diMeC24     0.0002225 1.886e-04 1.1800  0.07451  0.030517
C39                            0.0001953 9.459e-05 2.0645  0.05258  0.016341
                               cumsum     p    
C27                            0.2350 0.002 ** 
3-MeC27, 11,17-diMeC27         0.3674 0.001 ***
C29                            0.4926 0.003 ** 
13-,11-,9-MeC27                0.5623 0.001 ***
3-MeC26                        0.6193 0.001 ***
3-MeC25                        0.6667 0.011 *  
9,13-; 9,19-MeC27              0.7134 0.001 ***
C25                            0.7461 1.000    
unknown                        0.7769 0.093 .  
C23                            0.7952 0.467    
3-MeC31; 5,21-diMeC31          0.8134 0.001 ***
C31                            0.8301 0.011 *  
3,11-; 3,9-diMeC27             0.8421 0.002 ** 
13-,11-MeC25                   0.8524 0.773    
15-, 13-, 11-MeC29             0.8606 0.886    
10-MeC28                       0.8684 0.199    
7,11-; 7,21-diMeC33            0.8745 0.489    
3-MeC29                        0.8805 0.759    
3,17-; 3,13-;3,11-diMeC31      0.8863 0.212    
3,7-diMeC23                    0.8917 0.324    
9,3-diMeC29                    0.8970 0.416    
4,8,12-triMeC26                0.9021 0.044 *  
C22                            0.9070 0.535    
2,7-diMeC35                    0.9119 0.700    
10-MeC26                       0.9167 0.685    
15-,13-,11-MeC33               0.9215 0.481    
15-, 13-, 11-MeC31             0.9261 0.508    
C24                            0.9305 0.901    
3,9-; 3,13-diMeC25             0.9348 0.888    
4-MeC28                        0.9385 0.397    
C29:1                          0.9421 0.017 *  
C21                            0.9456 0.605    
C30                            0.9488 0.024 *  
C31:1                          0.9517 0.755    
C26                            0.9545 1.000    
4-MeC24                        0.9572 0.725    
15-, 13-, 11-MeC35             0.9598 0.816    
11,17-diMeC29                  0.9622 0.001 ***
5,9-diMeC25                    0.9646 0.864    
9,21-diMeC31                   0.9670 0.918    
unknown3                       0.9693 0.717    
3-MeC23                        0.9713 0.869    
4,16-; 4,18-diMeC26            0.9732 0.018 *  
5,11-diMeC23                   0.9752 0.565    
C28                            0.9770 1.000    
17,21-; 13,25-; 11,21-diMeC37  0.9788 0.888    
C33                            0.9804 0.146    
2-MeC23                        0.9819 0.326    
C25:1                          0.9834 0.912    
4-MeC26                        0.9848 0.509    
19-, 13-, 11-MeC37             0.9861 0.806    
5,9,15,19-tetraMeC29??         0.9874 0.986    
7-MeC25                        0.9888 0.956    
14-MeC28                       0.9899 0.268    
11-MeC23                       0.9910 0.872    
C40                            0.9918 0.567    
5-MeC23                        0.9927 0.910    
5-MeC25                        0.9934 1.000    
C32                            0.9941 0.054 .  
12-,11-,10-MeC24               0.9949 0.355    
5-MeC27                        0.9956 1.000    
C34                            0.9963 0.411    
9,13-; 9,15-diMeC25            0.9969 0.968    
C37                            0.9976 0.333    
C35                            0.9982 0.437    
14-,12-MeC32; 3,11,19-triMeC32 0.9987 0.461    
C38                            0.9992 0.517    
4,10-; 4,14-; 4,16-diMeC24     0.9996 0.920    
C39                            1.0000 0.614    

Contrast: Vg_Sv_larvae_Vv_worker 

                                 average        sd  ratio      ava       avb
C27                            0.1045521 6.799e-02 1.5377 40.06536 19.998465
C25                            0.0993984 2.862e-02 3.4732  3.21043 23.090112
C29                            0.0636210 1.735e-02 3.6675 15.79105  3.066851
13-,11-MeC25                   0.0286832 2.558e-02 1.1213  0.36309  6.065709
3-MeC25                        0.0282416 8.211e-03 3.4396  0.39441  6.042743
3-MeC27, 11,17-diMeC27         0.0206920 1.273e-02 1.6260  1.56685  5.471026
unknown                        0.0167085 4.649e-03 3.5939  3.64154  0.299834
C26                            0.0116313 4.699e-03 2.4750  1.31063  3.636886
3-MeC31; 5,21-diMeC31          0.0098187 4.741e-03 2.0712  2.47050  0.512584
13-,11-,9-MeC27                0.0096879 6.741e-03 1.4371  1.99425  2.814299
3,9-; 3,13-diMeC25             0.0094654 7.397e-03 1.2797  0.85302  2.411049
C31                            0.0091627 3.701e-03 2.4757  2.32081  0.488263
5-MeC25                        0.0071864 4.434e-03 1.6207  0.25383  1.684252
5,9-diMeC25                    0.0059147 4.994e-03 1.1843  0.26111  1.380686
C24                            0.0057352 2.346e-03 2.4447  0.60859  1.755628
C23                            0.0049236 3.188e-03 1.5446  0.92510  1.894263
3,11-; 3,9-diMeC27             0.0049078 2.791e-03 1.7585  0.61114  1.592688
7,11-; 7,21-diMeC33            0.0048629 2.112e-03 2.3021  1.34698  0.379958
15-, 13-, 11-MeC29             0.0044566 3.352e-03 1.3296  1.89173  1.086894
3-MeC23                        0.0041624 4.074e-03 1.0218  0.27017  1.020160
10-MeC26                       0.0041232 2.978e-03 1.3848  0.48026  1.064296
4,8,12-triMeC26                0.0036395 1.124e-03 3.2373  0.82376  0.095863
7-MeC25                        0.0032612 2.595e-03 1.2565  0.14700  0.755181
15-, 13-, 11-MeC31             0.0029490 1.357e-03 2.1726  0.94865  0.361888
C28                            0.0029048 1.406e-03 2.0660  0.98775  0.940369
15-,13-,11-MeC33               0.0028710 5.314e-04 5.4030  0.84577  0.271577
9,21-diMeC31                   0.0027648 1.266e-03 2.1841  0.85149  0.344867
3,17-; 3,13-;3,11-diMeC31      0.0027146 1.436e-03 1.8900  0.92573  0.393633
2,7-diMeC35                    0.0026630 1.380e-03 1.9292  0.90610  0.390723
C22                            0.0025566 7.500e-04 3.4090  0.64557  0.134252
11-MeC23                       0.0023962 2.402e-03 0.9976  0.14142  0.541819
3,7-diMeC23                    0.0023841 1.230e-03 1.9382  0.62328  0.600554
9,3-diMeC29                    0.0023191 1.219e-03 1.9030  0.89981  0.476779
10-MeC28                       0.0022629 1.181e-03 1.9157  0.84152  0.391864
3-MeC26                        0.0022382 1.993e-03 1.1228  0.17150  0.619143
4-MeC24                        0.0020589 1.287e-03 1.5998  0.36033  0.568612
15-, 13-, 11-MeC35             0.0020231 1.001e-03 2.0207  0.67371  0.269083
3-MeC29                        0.0017791 1.274e-03 1.3966  1.10505  1.271118
4,10-; 4,14-; 4,16-diMeC24     0.0015945 1.517e-03 1.0512  0.07451  0.366659
9,13-; 9,19-MeC27              0.0015786 1.276e-03 1.2368  0.60080  0.347712
5-MeC23                        0.0015184 1.391e-03 1.0920  0.11063  0.355568
C30                            0.0014823 7.030e-04 2.1087  0.46883  0.184672
5,9,15,19-tetraMeC29??         0.0014025 6.995e-04 2.0050  0.53152  0.295548
C31:1                          0.0012693 7.502e-04 1.6920  0.69146  0.565512
17,21-; 13,25-; 11,21-diMeC37  0.0012683 3.617e-04 3.5068  0.42903  0.175364
C21                            0.0012541 4.723e-04 2.6554  0.35080  0.099983
C25:1                          0.0012127 8.352e-04 1.4520  0.19513  0.330828
5,11-diMeC23                   0.0010686 5.143e-04 2.0777  0.23409  0.260955
C29:1                          0.0010193 7.583e-04 1.3442  0.16900  0.347395
19-, 13-, 11-MeC37             0.0009945 5.019e-04 1.9817  0.29484  0.095935
unknown3                       0.0008996 6.325e-04 1.4223  0.56276  0.573916
4-MeC28                        0.0007279 4.824e-04 1.5090  0.54255  0.558058
C33                            0.0007013 2.760e-04 2.5403  0.19837  0.058118
2-MeC23                        0.0006978 2.098e-04 3.3265  0.16667  0.027102
5-MeC27                        0.0006956 4.326e-04 1.6079  0.35262  0.321839
4,16-; 4,18-diMeC26            0.0006293 5.072e-04 1.2408  0.06940  0.168851
14-MeC28                       0.0005330 1.637e-04 3.2557  0.14340  0.036808
9,13-; 9,15-diMeC25            0.0005230 3.161e-04 1.6546  0.18469  0.159354
4-MeC26                        0.0004435 3.431e-04 1.2925  0.22076  0.157270
C40                            0.0004099 2.656e-04 1.5431  0.12285  0.050703
12-,11-,10-MeC24               0.0003709 7.840e-05 4.7303  0.08200  0.007826
C32                            0.0003697 1.846e-04 2.0025  0.10217  0.029971
C34                            0.0003169 1.388e-04 2.2832  0.10025  0.037683
C37                            0.0003167 9.450e-05 3.3515  0.08935  0.026010
11,17-diMeC29                  0.0003068 2.013e-04 1.5242  0.10042  0.066995
C35                            0.0002925 1.907e-04 1.5341  0.08084  0.023187
14-,12-MeC32; 3,11,19-triMeC32 0.0002550 1.506e-04 1.6927  0.07808  0.030113
C38                            0.0002293 2.004e-04 1.1445  0.07031  0.028225
C39                            0.0001470 8.701e-05 1.6896  0.05258  0.027869
                               cumsum     p    
C27                            0.1987 0.006 ** 
C25                            0.3876 0.006 ** 
C29                            0.5084 0.006 ** 
13-,11-MeC25                   0.5630 0.016 *  
3-MeC25                        0.6166 0.001 ***
3-MeC27, 11,17-diMeC27         0.6559 0.830    
unknown                        0.6877 0.045 *  
C26                            0.7098 0.005 ** 
3-MeC31; 5,21-diMeC31          0.7284 0.001 ***
13-,11-,9-MeC27                0.7469 0.993    
3,9-; 3,13-diMeC25             0.7648 0.015 *  
C31                            0.7823 0.008 ** 
5-MeC25                        0.7959 0.002 ** 
5,9-diMeC25                    0.8072 0.012 *  
C24                            0.8180 0.006 ** 
C23                            0.8274 0.941    
3,11-; 3,9-diMeC27             0.8367 0.020 *  
7,11-; 7,21-diMeC33            0.8460 0.044 *  
15-, 13-, 11-MeC29             0.8544 0.930    
3-MeC23                        0.8624 0.066 .  
10-MeC26                       0.8702 0.069 .  
4,8,12-triMeC26                0.8771 0.002 ** 
7-MeC25                        0.8833 0.008 ** 
15-, 13-, 11-MeC31             0.8889 0.267    
C28                            0.8944 0.617    
15-,13-,11-MeC33               0.8999 0.332    
9,21-diMeC31                   0.9051 0.009 ** 
3,17-; 3,13-;3,11-diMeC31      0.9103 0.252    
2,7-diMeC35                    0.9153 0.695    
C22                            0.9202 0.562    
11-MeC23                       0.9248 0.097 .  
3,7-diMeC23                    0.9293 0.573    
9,3-diMeC29                    0.9337 0.802    
10-MeC28                       0.9380 0.848    
3-MeC26                        0.9423 0.949    
4-MeC24                        0.9462 0.402    
15-, 13-, 11-MeC35             0.9500 0.470    
3-MeC29                        0.9534 0.998    
4,10-; 4,14-; 4,16-diMeC24     0.9564 0.058 .  
9,13-; 9,19-MeC27              0.9594 0.989    
5-MeC23                        0.9623 0.192    
C30                            0.9651 0.079 .  
5,9,15,19-tetraMeC29??         0.9678 0.615    
C31:1                          0.9702 0.957    
17,21-; 13,25-; 11,21-diMeC37  0.9726 0.690    
C21                            0.9750 0.944    
C25:1                          0.9773 0.735    
5,11-diMeC23                   0.9793 0.554    
C29:1                          0.9813 0.755    
19-, 13-, 11-MeC37             0.9832 0.597    
unknown3                       0.9849 0.935    
4-MeC28                        0.9862 0.998    
C33                            0.9876 0.314    
2-MeC23                        0.9889 0.423    
5-MeC27                        0.9902 0.952    
4,16-; 4,18-diMeC26            0.9914 0.576    
14-MeC28                       0.9924 0.336    
9,13-; 9,15-diMeC25            0.9934 0.790    
4-MeC26                        0.9943 0.954    
C40                            0.9951 0.700    
12-,11-,10-MeC24               0.9958 0.326    
C32                            0.9965 0.051 .  
C34                            0.9971 0.556    
C37                            0.9977 0.421    
11,17-diMeC29                  0.9982 0.964    
C35                            0.9988 0.503    
14-,12-MeC32; 3,11,19-triMeC32 0.9993 0.524    
C38                            0.9997 0.632    
C39                            1.0000 0.852    

Contrast: Vg_Sv_pupae_Vv_Sv_pupae 

                                 average        sd   ratio      ava    avb
C27                            0.1252356 1.508e-02   8.307 27.80666 2.7595
C29                            0.0800148 4.460e-02   1.794 17.71228 1.7093
2,7-diMeC35                    0.0183140 1.029e-03  17.801  0.91980 4.5826
13-,11-,9-MeC27                0.0173763 7.785e-03   2.232  6.08111 2.6058
unknown                        0.0107498 5.702e-03   1.885  4.73852 2.5885
C21                            0.0104496 1.685e-03   6.200  0.50836 2.5983
C31:1                          0.0099418 2.201e-04  45.176  0.72530 2.7137
3-MeC27, 11,17-diMeC27         0.0098652 4.401e-03   2.241  4.41067 2.4376
7,11-; 7,21-diMeC33            0.0094590 1.107e-03   8.544  0.75073 2.6425
3,17-; 3,13-;3,11-diMeC31      0.0093965 4.519e-04  20.795  0.53109 2.4104
10-MeC28                       0.0089688 1.192e-03   7.523  0.79260 2.5864
15-, 13-, 11-MeC35             0.0080132 3.578e-04  22.397  0.99211 2.5948
4-MeC28                        0.0075578 2.578e-04  29.319  0.55286 2.0644
15-,13-,11-MeC33               0.0074483 5.616e-04  13.264  0.94841 2.4381
10-MeC26                       0.0073248 5.574e-04  13.140  0.64856 2.1135
C25                            0.0068065 1.344e-03   5.065  3.83498 3.4926
4-MeC24                        0.0065964 4.011e-04  16.447  0.25887 1.5781
3-MeC26                        0.0065401 6.339e-04  10.318  0.28235 1.5904
5,9-diMeC25                    0.0064838 4.216e-04  15.380  0.26509 1.5619
3-MeC23                        0.0060555 3.655e-04  16.567  0.20630 1.4174
3,7-diMeC23                    0.0059902 7.488e-04   8.000  0.52607 1.7241
17,21-; 13,25-; 11,21-diMeC37  0.0054536 1.594e-04  34.203  0.47865 1.5694
3,9-; 3,13-diMeC25             0.0053270 1.010e-03   5.274  1.01341 2.0788
5-MeC25                        0.0052655 2.079e-04  25.333  0.20055 1.2537
3,11-; 3,9-diMeC27             0.0051989 9.754e-04   5.330  0.72248 1.7623
5,11-diMeC23                   0.0051503 1.768e-04  29.138  0.15994 1.1900
19-, 13-, 11-MeC37             0.0051352 1.860e-04  27.601  0.40484 1.4319
C25:1                          0.0048831 3.777e-04  12.927  0.16733 1.1439
C31                            0.0046822 3.475e-03   1.347  2.61575 2.4308
5-MeC23                        0.0046209 1.327e-04  34.817  0.06765 0.9918
15-, 13-, 11-MeC29             0.0045708 1.891e-03   2.417  3.16527 2.2511
4,8,12-triMeC26                0.0042631 3.098e-04  13.760  0.31247 1.1651
3-MeC31; 5,21-diMeC31          0.0042023 1.838e-04  22.859  0.79354 1.6340
3-MeC29                        0.0040967 5.799e-04   7.065  1.00328 1.8226
9,21-diMeC31                   0.0040366 6.042e-04   6.681  0.51517 1.3225
4-MeC26                        0.0038681 1.817e-04  21.292  0.23476 1.0084
C24                            0.0038173 1.031e-03   3.702  0.57987 1.3433
5,9,15,19-tetraMeC29??         0.0035820 1.947e-04  18.401  0.48166 1.1981
C29:1                          0.0035513 9.501e-05  37.377  0.14166 0.8519
9,13-; 9,15-diMeC25            0.0034211 1.255e-04  27.251  0.12010 0.8043
C22                            0.0033919 2.811e-03   1.207  0.94948 1.6279
5-MeC27                        0.0033493 7.206e-04   4.648  0.30556 0.9754
C23                            0.0032616 2.554e-03   1.277  1.81241 1.8678
13-,11-MeC25                   0.0032381 1.425e-03   2.272  0.63937 1.2870
11-MeC23                       0.0032037 2.494e-04  12.847  0.10261 0.7433
4,10-; 4,14-; 4,16-diMeC24     0.0025337 1.563e-04  16.213  0.05147 0.5582
unknown3                       0.0025173 1.727e-04  14.578  0.47014 0.9736
C40                            0.0024727 1.253e-04  19.729  0.11532 0.6099
3-MeC25                        0.0022399 1.783e-03   1.256  0.85783 1.3058
14-MeC28                       0.0021956 2.254e-04   9.739  0.11444 0.5536
4,16-; 4,18-diMeC26            0.0021398 1.830e-04  11.690  0.05701 0.4850
7-MeC25                        0.0019046 4.507e-04   4.226  0.23030 0.6112
C33                            0.0018757 6.163e-05  30.432  0.16580 0.5409
9,3-diMeC29                    0.0018737 1.410e-03   1.329  0.99378 1.3685
2-MeC23                        0.0016701 2.219e-04   7.525  0.14826 0.4823
15-, 13-, 11-MeC31             0.0016013 3.529e-04   4.538  1.20351 1.5238
C34                            0.0014490 1.123e-04  12.901  0.12127 0.4111
C35                            0.0011717 8.381e-06 139.815  0.08766 0.3220
C39                            0.0011389 3.360e-05  33.901  0.05245 0.2802
12-,11-,10-MeC24               0.0010491 1.435e-04   7.309  0.06426 0.2741
C37                            0.0009937 2.112e-04   4.705  0.09852 0.2973
14-,12-MeC32; 3,11,19-triMeC32 0.0009770 7.759e-05  12.591  0.05010 0.2455
9,13-; 9,19-MeC27              0.0009627 3.584e-05  26.857  1.21368 1.2725
C32                            0.0008910 1.150e-04   7.748  0.05792 0.2361
C38                            0.0007347 5.760e-05  12.754  0.08056 0.2275
C26                            0.0006620 3.774e-04   1.754  1.34950 1.3557
C30                            0.0005770 5.383e-04   1.072  0.49757 0.6130
C28                            0.0005611 3.433e-04   1.635  1.29097 1.2806
11,17-diMeC29                  0.0002967 3.636e-05   8.161  0.14714 0.2065
                               cumsum     p   
C27                            0.2433 0.084 . 
C29                            0.3988 0.056 . 
2,7-diMeC35                    0.4344 0.017 * 
13-,11-,9-MeC27                0.4682 0.465   
unknown                        0.4891 0.512   
C21                            0.5094 0.021 * 
C31:1                          0.5287 0.034 * 
3-MeC27, 11,17-diMeC27         0.5478 0.855   
7,11-; 7,21-diMeC33            0.5662 0.030 * 
3,17-; 3,13-;3,11-diMeC31      0.5845 0.016 * 
10-MeC28                       0.6019 0.030 * 
15-, 13-, 11-MeC35             0.6175 0.028 * 
4-MeC28                        0.6322 0.011 * 
15-,13-,11-MeC33               0.6466 0.049 * 
10-MeC26                       0.6609 0.046 * 
C25                            0.6741 0.998   
4-MeC24                        0.6869 0.031 * 
3-MeC26                        0.6996 0.446   
5,9-diMeC25                    0.7122 0.144   
3-MeC23                        0.7240 0.102   
3,7-diMeC23                    0.7356 0.035 * 
17,21-; 13,25-; 11,21-diMeC37  0.7462 0.043 * 
3,9-; 3,13-diMeC25             0.7566 0.400   
5-MeC25                        0.7668 0.220   
3,11-; 3,9-diMeC27             0.7769 0.181   
5,11-diMeC23                   0.7869 0.015 * 
19-, 13-, 11-MeC37             0.7969 0.029 * 
C25:1                          0.8064 0.108   
C31                            0.8155 0.469   
5-MeC23                        0.8245 0.012 * 
15-, 13-, 11-MeC29             0.8333 0.606   
4,8,12-triMeC26                0.8416 0.036 * 
3-MeC31; 5,21-diMeC31          0.8498 0.311   
3-MeC29                        0.8577 0.416   
9,21-diMeC31                   0.8656 0.042 * 
4-MeC26                        0.8731 0.032 * 
C24                            0.8805 0.347   
5,9,15,19-tetraMeC29??         0.8875 0.071 . 
C29:1                          0.8944 0.007 **
9,13-; 9,15-diMeC25            0.9010 0.008 **
C22                            0.9076 0.249   
5-MeC27                        0.9141 0.025 * 
C23                            0.9205 0.877   
13-,11-MeC25                   0.9268 0.606   
11-MeC23                       0.9330 0.127   
4,10-; 4,14-; 4,16-diMeC24     0.9379 0.109   
unknown3                       0.9428 0.109   
C40                            0.9476 0.022 * 
3-MeC25                        0.9520 0.956   
14-MeC28                       0.9562 0.020 * 
4,16-; 4,18-diMeC26            0.9604 0.004 **
7-MeC25                        0.9641 0.377   
C33                            0.9677 0.035 * 
9,3-diMeC29                    0.9714 0.706   
2-MeC23                        0.9746 0.053 . 
15-, 13-, 11-MeC31             0.9777 0.714   
C34                            0.9805 0.036 * 
C35                            0.9828 0.042 * 
C39                            0.9850 0.037 * 
12-,11-,10-MeC24               0.9871 0.037 * 
C37                            0.9890 0.028 * 
14-,12-MeC32; 3,11,19-triMeC32 0.9909 0.034 * 
9,13-; 9,19-MeC27              0.9928 0.927   
C32                            0.9945 0.019 * 
C38                            0.9959 0.064 . 
C26                            0.9972 0.996   
C30                            0.9983 0.818   
C28                            0.9994 0.991   
11,17-diMeC29                  1.0000 0.707   

Contrast: Vg_Sv_pupae_Vg_queen 

                                 average        sd  ratio      ava      avb
C29                            0.0761704 0.0386550 1.9705 17.71228  2.47821
C27                            0.0616930 0.0511716 1.2056 27.80666 19.13265
3-MeC27, 11,17-diMeC27         0.0453969 0.0279822 1.6223  4.41067 12.34985
3-MeC25                        0.0269675 0.0214254 1.2587  0.85783  6.22495
C25                            0.0234745 0.0150298 1.5619  3.83498  7.99121
unknown                        0.0186193 0.0076410 2.4368  4.73852  1.01465
3-MeC26                        0.0137373 0.0068427 2.0076  0.28235  3.02981
13-,11-,9-MeC27                0.0120745 0.0078997 1.5285  6.08111  3.66622
C31                            0.0092294 0.0053887 1.7127  2.61575  1.39129
15-, 13-, 11-MeC29             0.0077908 0.0041291 1.8868  3.16527  1.60711
C23                            0.0065336 0.0042447 1.5392  1.81241  0.78700
9,13-; 9,19-MeC27              0.0053546 0.0038109 1.4051  1.21368  2.28461
3-MeC29                        0.0052229 0.0007273 7.1811  1.00328  2.04787
2,7-diMeC35                    0.0052092 0.0067020 0.7773  0.91980  1.81279
7,11-; 7,21-diMeC33            0.0046144 0.0049568 0.9309  0.75073  1.30764
15-,13-,11-MeC33               0.0046127 0.0023822 1.9363  0.94841  1.05411
C31:1                          0.0043189 0.0043611 0.9903  0.72530  1.19442
C21                            0.0042431 0.0031476 1.3481  0.50836  0.72118
C22                            0.0042213 0.0024804 1.7018  0.94948  0.58370
C26                            0.0038954 0.0026624 1.4631  1.34950  1.98841
10-MeC28                       0.0038119 0.0041704 0.9140  0.79260  1.38050
15-, 13-, 11-MeC35             0.0036581 0.0006522 5.6090  0.99211  0.84799
3,9-; 3,13-diMeC25             0.0036572 0.0012658 2.8893  1.01341  0.92325
15-, 13-, 11-MeC31             0.0036224 0.0012230 2.9619  1.20351  1.15884
3,17-; 3,13-;3,11-diMeC31      0.0032308 0.0029616 1.0909  0.53109  0.82559
3,7-diMeC23                    0.0032184 0.0012966 2.4821  0.52607  0.51086
17,21-; 13,25-; 11,21-diMeC37  0.0032178 0.0039776 0.8090  0.47865  0.97083
3,11-; 3,9-diMeC27             0.0031831 0.0010459 3.0434  0.72248  1.35910
9,3-diMeC29                    0.0031087 0.0015132 2.0544  0.99378  1.61551
5,9,15,19-tetraMeC29??         0.0030249 0.0030361 0.9963  0.48166  0.93775
4-MeC24                        0.0030061 0.0033863 0.8877  0.25887  0.65671
10-MeC26                       0.0028184 0.0026550 1.0615  0.64856  0.92641
3-MeC31; 5,21-diMeC31          0.0027128 0.0023890 1.1355  0.79354  1.00081
unknown3                       0.0025169 0.0019742 1.2749  0.47014  0.84506
4-MeC28                        0.0024681 0.0024058 1.0259  0.55286  1.00719
19-, 13-, 11-MeC37             0.0024072 0.0010450 2.3036  0.40484  0.42604
5,9-diMeC25                    0.0021448 0.0022890 0.9370  0.26509  0.68511
C29:1                          0.0021112 0.0014165 1.4904  0.14166  0.56390
5-MeC25                        0.0020275 0.0024452 0.8292  0.20055  0.55815
13-,11-MeC25                   0.0020247 0.0014313 1.4146  0.63937  0.78586
C25:1                          0.0020215 0.0022851 0.8847  0.16733  0.57053
9,21-diMeC31                   0.0020110 0.0023088 0.8710  0.51517  0.87036
3-MeC23                        0.0020090 0.0020934 0.9597  0.20630  0.43970
4,8,12-triMeC26                0.0019669 0.0020635 0.9532  0.31247  0.54508
C24                            0.0018973 0.0009772 1.9416  0.57987  0.39166
5,11-diMeC23                   0.0018570 0.0017551 1.0581  0.15994  0.34688
4-MeC26                        0.0017963 0.0012658 1.4191  0.23476  0.33821
5-MeC27                        0.0017596 0.0017254 1.0199  0.30556  0.48396
11-MeC23                       0.0013802 0.0014215 0.9710  0.10261  0.26035
5-MeC23                        0.0012397 0.0014525 0.8535  0.06765  0.24239
C30                            0.0011848 0.0008014 1.4784  0.49757  0.57165
9,13-; 9,15-diMeC25            0.0011010 0.0012735 0.8646  0.12010  0.30960
2-MeC23                        0.0010898 0.0006064 1.7971  0.14826  0.17783
7-MeC25                        0.0010729 0.0009706 1.1055  0.23030  0.31671
C33                            0.0010334 0.0006096 1.6950  0.16580  0.20483
11,17-diMeC29                  0.0010323 0.0005883 1.7546  0.14714  0.35359
4,10-; 4,14-; 4,16-diMeC24     0.0010212 0.0013268 0.7697  0.05147  0.22313
C28                            0.0010133 0.0007960 1.2730  1.29097  1.16273
C40                            0.0009939 0.0008436 1.1781  0.11532  0.19742
4,16-; 4,18-diMeC26            0.0008678 0.0006075 1.4286  0.05701  0.23058
C35                            0.0007442 0.0005593 1.3306  0.08766  0.13729
C38                            0.0006941 0.0006337 1.0953  0.08056  0.14659
C34                            0.0006686 0.0004187 1.5970  0.12127  0.14891
C39                            0.0006551 0.0006933 0.9448  0.05245  0.13177
12-,11-,10-MeC24               0.0005959 0.0004629 1.2873  0.06426  0.10378
14-MeC28                       0.0005959 0.0004808 1.2393  0.11444  0.15279
14-,12-MeC32; 3,11,19-triMeC32 0.0005483 0.0006119 0.8961  0.05010  0.12101
C37                            0.0004894 0.0002166 2.2592  0.09852  0.08522
C32                            0.0003003 0.0002532 1.1861  0.05792  0.08229
                               cumsum     p   
C29                            0.1751 0.007 **
C27                            0.3169 0.604   
3-MeC27, 11,17-diMeC27         0.4213 0.075 . 
3-MeC25                        0.4833 0.025 * 
C25                            0.5373 0.988   
unknown                        0.5801 0.062 . 
3-MeC26                        0.6116 0.297   
13-,11-,9-MeC27                0.6394 0.848   
C31                            0.6606 0.038 * 
15-, 13-, 11-MeC29             0.6785 0.146   
C23                            0.6935 0.619   
9,13-; 9,19-MeC27              0.7059 0.582   
3-MeC29                        0.7179 0.365   
2,7-diMeC35                    0.7298 0.250   
7,11-; 7,21-diMeC33            0.7404 0.229   
15-,13-,11-MeC33               0.7511 0.090 . 
C31:1                          0.7610 0.200   
C21                            0.7707 0.158   
C22                            0.7804 0.089 . 
C26                            0.7894 0.785   
10-MeC28                       0.7982 0.325   
15-, 13-, 11-MeC35             0.8066 0.146   
3,9-; 3,13-diMeC25             0.8150 0.554   
15-, 13-, 11-MeC31             0.8233 0.199   
3,17-; 3,13-;3,11-diMeC31      0.8307 0.229   
3,7-diMeC23                    0.8381 0.222   
17,21-; 13,25-; 11,21-diMeC37  0.8455 0.151   
3,11-; 3,9-diMeC27             0.8528 0.603   
9,3-diMeC29                    0.8600 0.301   
5,9,15,19-tetraMeC29??         0.8669 0.130   
4-MeC24                        0.8739 0.195   
10-MeC26                       0.8803 0.548   
3-MeC31; 5,21-diMeC31          0.8866 0.635   
unknown3                       0.8924 0.079 . 
4-MeC28                        0.8980 0.243   
19-, 13-, 11-MeC37             0.9036 0.128   
5,9-diMeC25                    0.9085 0.618   
C29:1                          0.9133 0.046 * 
5-MeC25                        0.9180 0.695   
13-,11-MeC25                   0.9227 0.933   
C25:1                          0.9273 0.350   
9,21-diMeC31                   0.9319 0.400   
3-MeC23                        0.9366 0.630   
4,8,12-triMeC26                0.9411 0.476   
C24                            0.9454 0.874   
5,11-diMeC23                   0.9497 0.211   
4-MeC26                        0.9538 0.087 . 
5-MeC27                        0.9579 0.150   
11-MeC23                       0.9611 0.511   
5-MeC23                        0.9639 0.407   
C30                            0.9666 0.408   
9,13-; 9,15-diMeC25            0.9692 0.227   
2-MeC23                        0.9717 0.101   
7-MeC25                        0.9741 0.665   
C33                            0.9765 0.127   
11,17-diMeC29                  0.9789 0.074 . 
4,10-; 4,14-; 4,16-diMeC24     0.9812 0.477   
C28                            0.9836 0.990   
C40                            0.9858 0.178   
4,16-; 4,18-diMeC26            0.9878 0.212   
C35                            0.9895 0.052 . 
C38                            0.9911 0.081 . 
C34                            0.9927 0.166   
C39                            0.9942 0.077 . 
12-,11-,10-MeC24               0.9956 0.095 . 
14-MeC28                       0.9969 0.287   
14-,12-MeC32; 3,11,19-triMeC32 0.9982 0.128   
C37                            0.9993 0.163   
C32                            1.0000 0.250   

Contrast: Vg_Sv_pupae_Vv_queen 

                                 average        sd  ratio      ava       avb
C25                            7.317e-02 1.165e-02  6.281  3.83498 18.469107
C29                            5.818e-02 3.902e-02  1.491 17.71228  6.077190
13-,11-,9-MeC27                2.278e-02 7.073e-03  3.220  6.08111  1.525616
unknown                        2.259e-02 4.956e-03  4.559  4.73852  0.219948
C27                            2.024e-02 1.336e-02  1.515 27.80666 30.889800
3-MeC29                        1.774e-02 3.907e-03  4.540  1.00328  4.550709
C26                            1.748e-02 2.297e-03  7.609  1.34950  4.844974
3-MeC27, 11,17-diMeC27         1.633e-02 5.193e-03  3.145  4.41067  7.677187
3-MeC25                        1.295e-02 2.189e-03  5.915  0.85783  3.447627
15-, 13-, 11-MeC29             1.156e-02 1.869e-03  6.183  3.16527  0.853947
C31                            1.009e-02 5.729e-03  1.761  2.61575  0.598271
C23                            6.655e-03 4.108e-03  1.620  1.81241  0.481430
3-MeC31; 5,21-diMeC31          6.370e-03 2.135e-03  2.984  0.79354  2.067483
9,13-; 9,19-MeC27              5.103e-03 1.004e-03  5.084  1.21368  0.193123
7,11-; 7,21-diMeC33            4.944e-03 2.068e-03  2.391  0.75073  1.739472
C22                            4.522e-03 2.437e-03  1.856  0.94948  0.045030
15-, 13-, 11-MeC35             3.894e-03 4.338e-04  8.976  0.99211  0.213408
13-,11-MeC25                   3.879e-03 2.005e-03  1.934  0.63937  1.415207
15-,13-,11-MeC33               3.206e-03 5.140e-04  6.238  0.94841  0.307170
15-, 13-, 11-MeC31             3.114e-03 7.402e-04  4.207  1.20351  0.580661
9,21-diMeC31                   2.852e-03 9.275e-04  3.075  0.51517  1.085511
9,3-diMeC29                    2.507e-03 1.282e-03  1.955  0.99378  0.492402
C28                            2.367e-03 1.351e-03  1.751  1.29097  1.764270
C21                            2.325e-03 1.463e-03  1.590  0.50836  0.043322
10-MeC28                       2.201e-03 1.070e-03  2.058  0.79260  0.352327
17,21-; 13,25-; 11,21-diMeC37  1.879e-03 3.079e-04  6.102  0.47865  0.102916
3,7-diMeC23                    1.798e-03 7.231e-04  2.486  0.52607  0.166557
19-, 13-, 11-MeC37             1.784e-03 2.392e-04  7.457  0.40484  0.048110
3-MeC26                        1.593e-03 1.363e-03  1.169  0.28235  0.597905
2,7-diMeC35                    1.456e-03 1.052e-03  1.384  0.91980  1.147961
C31:1                          1.384e-03 7.074e-04  1.956  0.72530  0.728732
C30                            1.279e-03 5.200e-04  2.459  0.49757  0.241855
10-MeC26                       1.252e-03 6.834e-04  1.833  0.64856  0.398062
3,17-; 3,13-;3,11-diMeC31      1.164e-03 4.966e-04  2.344  0.53109  0.298339
5,9,15,19-tetraMeC29??         1.120e-03 5.777e-04  1.940  0.48166  0.257564
5,9-diMeC25                    1.109e-03 4.278e-04  2.592  0.26509  0.486854
5-MeC25                        1.050e-03 4.929e-04  2.130  0.20055  0.410509
4,8,12-triMeC26                9.493e-04 3.466e-04  2.739  0.31247  0.122606
unknown3                       9.362e-04 2.301e-04  4.069  0.47014  0.282906
4-MeC26                        9.279e-04 1.667e-04  5.567  0.23476  0.049172
5-MeC27                        8.879e-04 6.305e-04  1.408  0.30556  0.130110
4-MeC28                        8.776e-04 5.867e-04  1.496  0.55286  0.386476
3,9-; 3,13-diMeC25             8.491e-04 5.658e-04  1.501  1.01341  0.960631
3,11-; 3,9-diMeC27             8.101e-04 6.040e-04  1.341  0.72248  0.810468
C24                            8.050e-04 4.497e-04  1.790  0.57987  0.637011
4-MeC24                        6.961e-04 3.534e-04  1.970  0.25887  0.119641
C29:1                          6.750e-04 6.636e-04  1.017  0.14166  0.266204
2-MeC23                        6.709e-04 2.018e-04  3.324  0.14826  0.014089
C33                            6.175e-04 5.520e-05 11.188  0.16580  0.042297
14-MeC28                       4.674e-04 2.142e-04  2.182  0.11444  0.020958
C40                            4.541e-04 1.417e-04  3.205  0.11532  0.024490
5,11-diMeC23                   4.158e-04 2.280e-04  1.824  0.15994  0.077160
C37                            4.076e-04 1.894e-04  2.153  0.09852  0.016994
C35                            3.463e-04 5.488e-05  6.310  0.08766  0.018403
C25:1                          3.336e-04 2.566e-04  1.300  0.16733  0.120314
C34                            3.286e-04 1.049e-04  3.133  0.12127  0.055557
3-MeC23                        3.257e-04 2.274e-04  1.432  0.20630  0.208927
7-MeC25                        3.226e-04 2.260e-04  1.427  0.23030  0.215465
C38                            2.975e-04 6.813e-05  4.366  0.08056  0.021068
12-,11-,10-MeC24               2.934e-04 1.257e-04  2.334  0.06426  0.005586
11-MeC23                       2.109e-04 1.622e-04  1.300  0.10261  0.079039
C39                            2.011e-04 5.405e-05  3.720  0.05245  0.012242
9,13-; 9,15-diMeC25            1.834e-04 1.152e-04  1.592  0.12010  0.086428
14-,12-MeC32; 3,11,19-triMeC32 1.762e-04 8.329e-05  2.115  0.05010  0.014861
4,10-; 4,14-; 4,16-diMeC24     1.726e-04 1.220e-04  1.415  0.05147  0.078669
4,16-; 4,18-diMeC26            1.589e-04 1.075e-04  1.479  0.05701  0.068523
C32                            1.248e-04 6.948e-05  1.797  0.05792  0.038016
5-MeC23                        1.211e-04 8.997e-05  1.346  0.06765  0.056994
11,17-diMeC29                  7.502e-05 7.323e-05  1.024  0.14714  0.138139
                               cumsum     p    
C25                            0.1983 0.272    
C29                            0.3559 0.048 *  
13-,11-,9-MeC27                0.4177 0.186    
unknown                        0.4789 0.013 *  
C27                            0.5337 0.995    
3-MeC29                        0.5818 0.001 ***
C26                            0.6292 0.001 ***
3-MeC27, 11,17-diMeC27         0.6734 0.792    
3-MeC25                        0.7085 0.684    
15-, 13-, 11-MeC29             0.7398 0.008 ** 
C31                            0.7672 0.020 *  
C23                            0.7852 0.633    
3-MeC31; 5,21-diMeC31          0.8024 0.065 .  
9,13-; 9,19-MeC27              0.8163 0.589    
7,11-; 7,21-diMeC33            0.8297 0.182    
C22                            0.8419 0.052 .  
15-, 13-, 11-MeC35             0.8525 0.133    
13-,11-MeC25                   0.8630 0.660    
15-,13-,11-MeC33               0.8717 0.322    
15-, 13-, 11-MeC31             0.8801 0.298    
9,21-diMeC31                   0.8878 0.098 .  
9,3-diMeC29                    0.8946 0.622    
C28                            0.9011 0.787    
C21                            0.9074 0.327    
10-MeC28                       0.9133 0.718    
17,21-; 13,25-; 11,21-diMeC37  0.9184 0.272    
3,7-diMeC23                    0.9233 0.735    
19-, 13-, 11-MeC37             0.9281 0.248    
3-MeC26                        0.9324 0.867    
2,7-diMeC35                    0.9364 0.935    
C31:1                          0.9401 0.783    
C30                            0.9436 0.302    
10-MeC26                       0.9470 0.937    
3,17-; 3,13-;3,11-diMeC31      0.9501 0.776    
5,9,15,19-tetraMeC29??         0.9532 0.666    
5,9-diMeC25                    0.9562 0.764    
5-MeC25                        0.9590 0.792    
4,8,12-triMeC26                0.9616 0.940    
unknown3                       0.9641 0.786    
4-MeC26                        0.9667 0.284    
5-MeC27                        0.9691 0.597    
4-MeC28                        0.9714 0.908    
3,9-; 3,13-diMeC25             0.9737 0.991    
3,11-; 3,9-diMeC27             0.9759 0.993    
C24                            0.9781 0.992    
4-MeC24                        0.9800 0.873    
C29:1                          0.9818 0.916    
2-MeC23                        0.9836 0.443    
C33                            0.9853 0.412    
14-MeC28                       0.9866 0.393    
C40                            0.9878 0.472    
5,11-diMeC23                   0.9889 0.909    
C37                            0.9901 0.236    
C35                            0.9910 0.282    
C25:1                          0.9919 0.991    
C34                            0.9928 0.374    
3-MeC23                        0.9937 0.981    
7-MeC25                        0.9945 0.986    
C38                            0.9953 0.339    
12-,11-,10-MeC24               0.9961 0.495    
11-MeC23                       0.9967 0.953    
C39                            0.9973 0.477    
9,13-; 9,15-diMeC25            0.9978 0.997    
14-,12-MeC32; 3,11,19-triMeC32 0.9982 0.659    
4,10-; 4,14-; 4,16-diMeC24     0.9987 0.875    
4,16-; 4,18-diMeC26            0.9991 0.982    
C32                            0.9995 0.749    
5-MeC23                        0.9998 0.991    
11,17-diMeC29                  1.0000 0.999    

Contrast: Vg_Sv_pupae_Vg_Sv_Big 

                                 average        sd  ratio      ava      avb
C29                            7.232e-02 3.797e-02 1.9048 17.71228  3.24760
C25                            6.154e-02 1.002e-02 6.1426  3.83498 16.14397
C27                            3.937e-02 1.480e-02 2.6597 27.80666 35.68001
13-,11-,9-MeC27                1.375e-02 8.168e-03 1.6828  6.08111  8.59919
C31                            9.892e-03 5.609e-03 1.7637  2.61575  0.63725
unknown                        6.785e-03 4.706e-03 1.4418  4.73852  3.40201
15-, 13-, 11-MeC29             4.970e-03 3.574e-03 1.3904  3.16527  2.23737
C28                            4.506e-03 7.588e-04 5.9374  1.29097  0.38986
3-MeC27, 11,17-diMeC27         4.488e-03 3.102e-03 1.4468  4.41067  4.83138
C26                            4.208e-03 1.447e-03 2.9085  1.34950  2.19115
3-MeC25                        4.037e-03 1.837e-03 2.1971  0.85783  1.66525
15-, 13-, 11-MeC31             3.557e-03 4.259e-04 8.3513  1.20351  0.49210
C23                            3.536e-03 2.124e-03 1.6642  1.81241  1.57289
15-, 13-, 11-MeC35             2.971e-03 3.564e-04 8.3352  0.99211  0.39798
9,3-diMeC29                    2.884e-03 1.256e-03 2.2962  0.99378  0.41706
13-,11-MeC25                   2.795e-03 1.517e-03 1.8426  0.63937  1.19835
15-,13-,11-MeC33               2.439e-03 6.126e-04 3.9816  0.94841  0.46059
C22                            2.431e-03 1.826e-03 1.3316  0.94948  0.56328
9,13-; 9,19-MeC27              2.251e-03 1.054e-03 2.1354  1.21368  0.76346
3-MeC29                        1.861e-03 6.355e-04 2.9288  1.00328  0.63105
C30                            1.556e-03 4.989e-04 3.1182  0.49757  0.18643
2,7-diMeC35                    1.397e-03 9.672e-04 1.4439  0.91980  0.65229
7,11-; 7,21-diMeC33            1.365e-03 9.792e-04 1.3940  0.75073  0.47772
C21                            1.235e-03 7.868e-04 1.5694  0.50836  0.51152
3,9-; 3,13-diMeC25             1.229e-03 8.569e-04 1.4341  1.01341  0.84503
5-MeC27                        1.117e-03 7.160e-04 1.5602  0.30556  0.51237
10-MeC28                       1.112e-03 6.516e-04 1.7069  0.79260  0.63619
3,11-; 3,9-diMeC27             1.019e-03 7.313e-04 1.3942  0.72248  0.54433
C31:1                          1.001e-03 3.893e-04 2.5722  0.72530  0.52501
3-MeC26                        9.594e-04 6.415e-04 1.4956  0.28235  0.43932
3-MeC31; 5,21-diMeC31          8.957e-04 4.983e-04 1.7977  0.79354  0.67751
3,7-diMeC23                    8.813e-04 5.785e-04 1.5232  0.52607  0.36621
C24                            7.679e-04 4.332e-04 1.7725  0.57987  0.61471
10-MeC26                       7.453e-04 5.316e-04 1.4018  0.64856  0.73546
7-MeC25                        7.059e-04 3.836e-04 1.8403  0.23030  0.36695
C29:1                          7.014e-04 7.170e-04 0.9782  0.14166  0.27363
C25:1                          6.953e-04 7.933e-04 0.8765  0.16733  0.29260
5,9,15,19-tetraMeC29??         6.840e-04 5.027e-04 1.3608  0.48166  0.35814
19-, 13-, 11-MeC37             6.690e-04 2.948e-04 2.2696  0.40484  0.27104
9,21-diMeC31                   6.412e-04 4.762e-04 1.3464  0.51517  0.48718
17,21-; 13,25-; 11,21-diMeC37  5.930e-04 2.891e-04 2.0515  0.47865  0.36005
4-MeC28                        5.436e-04 3.444e-04 1.5786  0.55286  0.48874
3,17-; 3,13-;3,11-diMeC31      5.245e-04 3.007e-04 1.7441  0.53109  0.54199
4-MeC24                        4.924e-04 3.157e-04 1.5596  0.25887  0.17262
unknown3                       4.280e-04 3.647e-04 1.1736  0.47014  0.38633
5-MeC25                        4.255e-04 2.286e-04 1.8611  0.20055  0.27791
3-MeC23                        3.797e-04 2.022e-04 1.8779  0.20630  0.15319
5,9-diMeC25                    3.403e-04 2.532e-04 1.3436  0.26509  0.27904
4-MeC26                        3.343e-04 2.419e-04 1.3816  0.23476  0.17070
11,17-diMeC29                  2.887e-04 1.018e-04 2.8372  0.14714  0.08939
4,8,12-triMeC26                2.761e-04 1.910e-04 1.4456  0.31247  0.33768
4,16-; 4,18-diMeC26            2.679e-04 2.852e-04 0.9393  0.05701  0.07599
14-MeC28                       2.578e-04 1.637e-04 1.5754  0.11444  0.07352
C37                            2.331e-04 1.532e-04 1.5210  0.09852  0.05837
C33                            2.176e-04 9.433e-05 2.3064  0.16580  0.12229
C35                            2.105e-04 3.435e-05 6.1289  0.08766  0.04556
11-MeC23                       2.047e-04 1.302e-04 1.5726  0.10261  0.08157
C34                            2.042e-04 1.199e-04 1.7038  0.12127  0.08105
2-MeC23                        1.964e-04 1.100e-04 1.7846  0.14826  0.12946
5,11-diMeC23                   1.802e-04 1.167e-04 1.5441  0.15994  0.14248
9,13-; 9,15-diMeC25            1.715e-04 1.290e-04 1.3295  0.12010  0.14102
C40                            1.695e-04 1.146e-04 1.4794  0.11532  0.11155
4,10-; 4,14-; 4,16-diMeC24     1.438e-04 1.112e-04 1.2935  0.05147  0.04620
5-MeC23                        1.255e-04 1.110e-04 1.1313  0.06765  0.08810
C32                            1.124e-04 6.733e-05 1.6694  0.05792  0.04449
12-,11-,10-MeC24               1.081e-04 1.151e-04 0.9391  0.06426  0.04505
C38                            1.069e-04 7.008e-05 1.5257  0.08056  0.06245
C39                            8.265e-05 3.706e-05 2.2305  0.05245  0.04912
14-,12-MeC32; 3,11,19-triMeC32 6.965e-05 5.604e-05 1.2429  0.05010  0.04864
                               cumsum     p  
C29                            0.2605 0.011 *
C25                            0.4821 0.532  
C27                            0.6239 0.948  
13-,11-,9-MeC27                0.6734 0.827  
C31                            0.7091 0.015 *
unknown                        0.7335 0.922  
15-, 13-, 11-MeC29             0.7514 0.701  
C28                            0.7676 0.044 *
3-MeC27, 11,17-diMeC27         0.7838 1.000  
C26                            0.7989 0.816  
3-MeC25                        0.8135 0.991  
15-, 13-, 11-MeC31             0.8263 0.172  
C23                            0.8390 0.973  
15-, 13-, 11-MeC35             0.8497 0.228  
9,3-diMeC29                    0.8601 0.405  
13-,11-MeC25                   0.8702 0.832  
15-,13-,11-MeC33               0.8790 0.462  
C22                            0.8877 0.575  
9,13-; 9,19-MeC27              0.8958 0.868  
3-MeC29                        0.9025 0.971  
C30                            0.9081 0.106  
2,7-diMeC35                    0.9132 0.971  
7,11-; 7,21-diMeC33            0.9181 0.956  
C21                            0.9225 0.899  
3,9-; 3,13-diMeC25             0.9269 0.989  
5-MeC27                        0.9310 0.388  
10-MeC28                       0.9350 0.981  
3,11-; 3,9-diMeC27             0.9386 0.994  
C31:1                          0.9422 0.966  
3-MeC26                        0.9457 0.956  
3-MeC31; 5,21-diMeC31          0.9489 0.990  
3,7-diMeC23                    0.9521 0.974  
C24                            0.9549 0.999  
10-MeC26                       0.9576 1.000  
7-MeC25                        0.9601 0.890  
C29:1                          0.9626 0.932  
C25:1                          0.9651 0.899  
5,9,15,19-tetraMeC29??         0.9676 0.966  
19-, 13-, 11-MeC37             0.9700 0.788  
9,21-diMeC31                   0.9723 0.997  
17,21-; 13,25-; 11,21-diMeC37  0.9744 0.988  
4-MeC28                        0.9764 0.989  
3,17-; 3,13-;3,11-diMeC31      0.9783 0.992  
4-MeC24                        0.9801 0.959  
unknown3                       0.9816 0.995  
5-MeC25                        0.9831 0.987  
3-MeC23                        0.9845 0.981  
5,9-diMeC25                    0.9857 1.000  
4-MeC26                        0.9869 0.977  
11,17-diMeC29                  0.9880 0.888  
4,8,12-triMeC26                0.9890 1.000  
4,16-; 4,18-diMeC26            0.9899 0.965  
14-MeC28                       0.9909 0.815  
C37                            0.9917 0.693  
C33                            0.9925 0.958  
C35                            0.9932 0.695  
11-MeC23                       0.9940 0.979  
C34                            0.9947 0.835  
2-MeC23                        0.9954 0.977  
5,11-diMeC23                   0.9961 0.996  
9,13-; 9,15-diMeC25            0.9967 0.998  
C40                            0.9973 0.978  
4,10-; 4,14-; 4,16-diMeC24     0.9978 0.950  
5-MeC23                        0.9983 0.997  
C32                            0.9987 0.835  
12-,11-,10-MeC24               0.9991 0.926  
C38                            0.9995 0.943  
C39                            0.9997 0.977  
14-,12-MeC32; 3,11,19-triMeC32 1.0000 0.980  

Contrast: Vg_Sv_pupae_Vg_Sv_Small 

                                 average        sd ratio      ava      avb
C29                            0.0657021 3.988e-02 1.647 17.71228  4.57185
C25                            0.0316261 1.690e-02 1.872  3.83498 10.16020
C27                            0.0228582 1.322e-02 1.729 27.80666 26.62179
13-,11-,9-MeC27                0.0112557 7.367e-03 1.528  6.08111  3.90365
unknown                        0.0102551 7.015e-03 1.462  4.73852  6.75755
3-MeC27, 11,17-diMeC27         0.0099730 4.496e-03 2.218  4.41067  2.41607
C31                            0.0065536 5.558e-03 1.179  2.61575  1.35677
C23                            0.0043823 3.119e-03 1.405  1.81241  2.47400
15-, 13-, 11-MeC29             0.0042163 2.274e-03 1.854  3.16527  2.76461
C24                            0.0040918 1.528e-03 2.677  0.57987  1.39822
9,13-; 9,19-MeC27              0.0035384 1.029e-03 3.439  1.21368  0.50601
C28                            0.0032035 1.166e-03 2.748  1.29097  0.65027
C22                            0.0030095 2.224e-03 1.353  0.94948  1.35727
3,17-; 3,13-;3,11-diMeC31      0.0029865 1.414e-03 2.113  0.53109  1.12840
4,8,12-triMeC26                0.0028363 1.014e-03 2.797  0.31247  0.87974
3,7-diMeC23                    0.0027107 1.257e-03 2.156  0.52607  1.06820
13-,11-MeC25                   0.0024917 1.514e-03 1.646  0.63937  1.11356
2,7-diMeC35                    0.0024299 1.588e-03 1.531  0.91980  1.37201
3-MeC25                        0.0023328 1.590e-03 1.467  0.85783  1.26236
C26                            0.0022702 9.661e-04 2.350  1.34950  1.80353
4-MeC28                        0.0021978 1.175e-03 1.870  0.55286  0.99242
10-MeC28                       0.0020599 1.796e-03 1.147  0.79260  1.17518
unknown3                       0.0020172 6.625e-04 3.045  0.47014  0.87359
3-MeC31; 5,21-diMeC31          0.0019040 8.385e-04 2.271  0.79354  1.17434
7,11-; 7,21-diMeC33            0.0018790 1.096e-03 1.714  0.75073  1.12652
5,9,15,19-tetraMeC29??         0.0017121 1.109e-03 1.544  0.48166  0.82408
C31:1                          0.0016501 8.100e-04 2.037  0.72530  1.05533
4-MeC24                        0.0016311 6.374e-04 2.559  0.25887  0.58508
C21                            0.0016087 1.060e-03 1.518  0.50836  0.74951
3,9-; 3,13-diMeC25             0.0014875 1.027e-03 1.449  1.01341  1.29886
5-MeC25                        0.0014870 7.058e-04 2.107  0.20055  0.49795
3-MeC23                        0.0014336 7.766e-04 1.846  0.20630  0.49302
3,11-; 3,9-diMeC27             0.0013924 1.010e-03 1.378  0.72248  0.90534
15-, 13-, 11-MeC31             0.0013721 5.636e-04 2.435  1.20351  0.92909
C29:1                          0.0013376 4.584e-04 2.918  0.14166  0.40917
9,3-diMeC29                    0.0012341 9.187e-04 1.343  0.99378  0.98927
5,11-diMeC23                   0.0012010 4.670e-04 2.572  0.15994  0.40015
5,9-diMeC25                    0.0011122 7.666e-04 1.451  0.26509  0.48099
5-MeC23                        0.0011015 4.838e-04 2.277  0.06765  0.28795
10-MeC26                       0.0010407 8.066e-04 1.290  0.64856  0.83921
9,21-diMeC31                   0.0010232 6.442e-04 1.588  0.51517  0.71250
17,21-; 13,25-; 11,21-diMeC37  0.0009755 6.246e-04 1.562  0.47865  0.67195
C25:1                          0.0009750 4.145e-04 2.352  0.16733  0.36233
2-MeC23                        0.0009075 4.347e-04 2.088  0.14826  0.32976
7-MeC25                        0.0009039 5.765e-04 1.568  0.23030  0.40103
3-MeC29                        0.0008997 6.299e-04 1.428  1.00328  1.07608
15-, 13-, 11-MeC35             0.0008814 5.994e-04 1.471  0.99211  0.84760
9,13-; 9,15-diMeC25            0.0008625 3.086e-04 2.795  0.12010  0.29259
11-MeC23                       0.0008461 5.236e-04 1.616  0.10261  0.27013
5-MeC27                        0.0008004 5.816e-04 1.376  0.30556  0.45864
3-MeC26                        0.0007336 4.566e-04 1.607  0.28235  0.40760
19-, 13-, 11-MeC37             0.0007134 6.525e-04 1.093  0.40484  0.49476
4-MeC26                        0.0006945 3.658e-04 1.899  0.23476  0.37127
C30                            0.0006911 4.697e-04 1.471  0.49757  0.48323
15-,13-,11-MeC33               0.0006884 4.979e-04 1.383  0.94841  1.02414
C40                            0.0006347 3.957e-04 1.604  0.11532  0.24226
14-MeC28                       0.0005165 3.632e-04 1.422  0.11444  0.21774
C33                            0.0004874 2.765e-04 1.763  0.16580  0.26328
12-,11-,10-MeC24               0.0004248 2.334e-04 1.820  0.06426  0.14817
4,10-; 4,14-; 4,16-diMeC24     0.0004203 2.176e-04 1.931  0.05147  0.13485
14-,12-MeC32; 3,11,19-triMeC32 0.0003798 2.125e-04 1.788  0.05010  0.12559
4,16-; 4,18-diMeC26            0.0003108 1.912e-04 1.625  0.05701  0.11296
C39                            0.0003066 1.988e-04 1.543  0.05245  0.11378
C37                            0.0002541 2.030e-04 1.252  0.09852  0.14701
C35                            0.0002336 4.578e-05 5.103  0.08766  0.13438
C38                            0.0002163 1.674e-04 1.292  0.08056  0.12383
11,17-diMeC29                  0.0002054 7.889e-05 2.603  0.14714  0.12967
C34                            0.0001940 1.259e-04 1.541  0.12127  0.15539
C32                            0.0001823 1.622e-04 1.124  0.05792  0.09438
                               cumsum     p  
C29                            0.2661 0.015 *
C25                            0.3941 0.972  
C27                            0.4867 0.994  
13-,11-,9-MeC27                0.5323 0.922  
unknown                        0.5738 0.685  
3-MeC27, 11,17-diMeC27         0.6142 0.965  
C31                            0.6407 0.215  
C23                            0.6585 0.920  
15-, 13-, 11-MeC29             0.6755 0.867  
C24                            0.6921 0.238  
9,13-; 9,19-MeC27              0.7064 0.761  
C28                            0.7194 0.410  
C22                            0.7316 0.374  
3,17-; 3,13-;3,11-diMeC31      0.7437 0.251  
4,8,12-triMeC26                0.7552 0.052 .
3,7-diMeC23                    0.7662 0.391  
13-,11-MeC25                   0.7762 0.886  
2,7-diMeC35                    0.7861 0.688  
3-MeC25                        0.7955 1.000  
C26                            0.8047 0.980  
4-MeC28                        0.8136 0.315  
10-MeC28                       0.8220 0.836  
unknown3                       0.8301 0.145  
3-MeC31; 5,21-diMeC31          0.8378 0.839  
7,11-; 7,21-diMeC33            0.8455 0.868  
5,9,15,19-tetraMeC29??         0.8524 0.398  
C31:1                          0.8591 0.675  
4-MeC24                        0.8657 0.610  
C21                            0.8722 0.730  
3,9-; 3,13-diMeC25             0.8782 0.971  
5-MeC25                        0.8842 0.825  
3-MeC23                        0.8900 0.752  
3,11-; 3,9-diMeC27             0.8957 0.987  
15-, 13-, 11-MeC31             0.9012 0.934  
C29:1                          0.9067 0.402  
9,3-diMeC29                    0.9116 0.983  
5,11-diMeC23                   0.9165 0.409  
5,9-diMeC25                    0.9210 0.843  
5-MeC23                        0.9255 0.508  
10-MeC26                       0.9297 0.991  
9,21-diMeC31                   0.9338 0.961  
17,21-; 13,25-; 11,21-diMeC37  0.9378 0.822  
C25:1                          0.9417 0.763  
2-MeC23                        0.9454 0.207  
7-MeC25                        0.9491 0.814  
3-MeC29                        0.9527 1.000  
15-, 13-, 11-MeC35             0.9563 0.935  
9,13-; 9,15-diMeC25            0.9598 0.330  
11-MeC23                       0.9632 0.711  
5-MeC27                        0.9664 0.756  
3-MeC26                        0.9694 0.987  
19-, 13-, 11-MeC37             0.9723 0.777  
4-MeC26                        0.9751 0.543  
C30                            0.9779 0.895  
15-,13-,11-MeC33               0.9807 0.978  
C40                            0.9833 0.386  
14-MeC28                       0.9854 0.387  
C33                            0.9873 0.654  
12-,11-,10-MeC24               0.9891 0.271  
4,10-; 4,14-; 4,16-diMeC24     0.9908 0.767  
14-,12-MeC32; 3,11,19-triMeC32 0.9923 0.275  
4,16-; 4,18-diMeC26            0.9936 0.953  
C39                            0.9948 0.400  
C37                            0.9958 0.642  
C35                            0.9968 0.618  
C38                            0.9976 0.611  
11,17-diMeC29                  0.9985 0.976  
C34                            0.9993 0.880  
C32                            1.0000 0.613  

Contrast: Vg_Sv_pupae_Vv_Sv_Big 

                                 average        sd  ratio      ava      avb
C25                            1.525e-01 1.777e-02 8.5820  3.83498 34.33173
C29                            7.821e-02 3.743e-02 2.0894 17.71228  2.06953
C27                            5.189e-02 3.523e-02 1.4730 27.80666 37.67846
13-,11-,9-MeC27                2.637e-02 6.562e-03 4.0178  6.08111  0.80796
3-MeC27, 11,17-diMeC27         1.804e-02 3.759e-03 4.8002  4.41067  0.80172
C23                            1.615e-02 1.238e-02 1.3041  1.81241  4.89417
unknown                        1.512e-02 5.460e-03 2.7684  4.73852  1.71543
15-, 13-, 11-MeC29             1.239e-02 1.867e-03 6.6362  3.16527  0.68719
C31                            1.133e-02 5.543e-03 2.0436  2.61575  0.35012
C28                            5.770e-03 6.814e-04 8.4684  1.29097  0.13693
9,13-; 9,19-MeC27              5.217e-03 9.734e-04 5.3595  1.21368  0.17026
15-, 13-, 11-MeC31             4.381e-03 6.686e-04 6.5526  1.20351  0.32731
C25:1                          4.136e-03 6.946e-03 0.5954  0.16733  0.95558
15-, 13-, 11-MeC35             3.545e-03 5.051e-04 7.0185  0.99211  0.28308
9,3-diMeC29                    3.338e-03 1.317e-03 2.5352  0.99378  0.32615
15-,13-,11-MeC33               3.304e-03 6.341e-04 5.2102  0.94841  0.28767
C22                            3.199e-03 2.353e-03 1.3593  0.94948  0.31554
3-MeC29                        3.175e-03 6.869e-04 4.6227  1.00328  0.36821
C26                            3.062e-03 1.720e-03 1.7800  1.34950  1.96187
2,7-diMeC35                    2.479e-03 9.819e-04 2.5243  0.91980  0.42406
10-MeC28                       2.248e-03 1.116e-03 2.0136  0.79260  0.34747
C31:1                          2.078e-03 3.915e-04 5.3085  0.72530  0.30968
C30                            1.943e-03 4.834e-04 4.0198  0.49757  0.10894
7,11-; 7,21-diMeC33            1.852e-03 1.129e-03 1.6400  0.75073  0.38252
10-MeC26                       1.841e-03 6.871e-04 2.6791  0.64856  0.28037
3-MeC25                        1.818e-03 1.415e-03 1.2847  0.85783  0.80270
4,8,12-triMeC26                1.663e-03 6.451e-04 2.5784  0.31247  0.64513
C21                            1.642e-03 1.257e-03 1.3059  0.50836  0.47471
3,9-; 3,13-diMeC25             1.503e-03 1.032e-03 1.4561  1.01341  0.77817
17,21-; 13,25-; 11,21-diMeC37  1.464e-03 3.121e-04 4.6925  0.47865  0.18578
13-,11-MeC25                   1.456e-03 1.099e-03 1.3251  0.63937  0.48969
5,9,15,19-tetraMeC29??         1.447e-03 3.453e-04 4.1912  0.48166  0.19225
19-, 13-, 11-MeC37             1.408e-03 3.084e-04 4.5649  0.40484  0.12330
3,7-diMeC23                    1.311e-03 6.806e-04 1.9266  0.52607  0.26382
3,11-; 3,9-diMeC27             1.210e-03 8.202e-04 1.4759  0.72248  0.49458
3-MeC31; 5,21-diMeC31          1.153e-03 4.771e-04 2.4162  0.79354  0.70895
3,17-; 3,13-;3,11-diMeC31      1.130e-03 5.030e-04 2.2462  0.53109  0.30973
4-MeC28                        1.053e-03 5.494e-04 1.9158  0.55286  0.34687
C24                            1.000e-03 7.040e-04 1.4210  0.57987  0.73512
unknown3                       9.940e-04 3.741e-04 2.6571  0.47014  0.27135
9,21-diMeC31                   9.668e-04 6.083e-04 1.5895  0.51517  0.33895
5-MeC27                        8.740e-04 6.208e-04 1.4079  0.30556  0.13468
4-MeC24                        7.208e-04 3.646e-04 1.9768  0.25887  0.12092
5,9-diMeC25                    6.847e-04 7.113e-04 0.9627  0.26509  0.31959
3-MeC26                        6.287e-04 5.079e-04 1.2377  0.28235  0.19342
4-MeC26                        5.576e-04 3.351e-04 1.6640  0.23476  0.12766
7-MeC25                        5.462e-04 3.909e-04 1.3972  0.23030  0.14914
C33                            5.033e-04 1.222e-04 4.1183  0.16580  0.06514
3-MeC23                        5.009e-04 3.014e-04 1.6620  0.20630  0.11088
11,17-diMeC29                  4.617e-04 9.667e-05 4.7759  0.14714  0.05480
5-MeC25                        4.562e-04 4.064e-04 1.1227  0.20055  0.21683
2-MeC23                        3.965e-04 2.013e-04 1.9697  0.14826  0.06932
9,13-; 9,15-diMeC25            3.857e-04 3.176e-04 1.2144  0.12010  0.13114
C34                            3.635e-04 1.095e-04 3.3201  0.12127  0.04858
5,11-diMeC23                   3.494e-04 1.833e-04 1.9062  0.15994  0.09064
C37                            3.228e-04 1.822e-04 1.7712  0.09852  0.03580
C40                            2.743e-04 1.428e-04 1.9204  0.11532  0.06144
C35                            2.664e-04 4.642e-05 5.7395  0.08766  0.03438
14-MeC28                       2.564e-04 1.542e-04 1.6630  0.11444  0.07195
C38                            2.465e-04 7.201e-05 3.4223  0.08056  0.03127
C29:1                          2.381e-04 1.178e-04 2.0217  0.14166  0.11381
11-MeC23                       2.215e-04 1.399e-04 1.5830  0.10261  0.07228
12-,11-,10-MeC24               2.114e-04 1.242e-04 1.7018  0.06426  0.02199
4,16-; 4,18-diMeC26            1.826e-04 1.483e-04 1.2310  0.05701  0.02335
C32                            1.551e-04 9.534e-05 1.6270  0.05792  0.02887
4,10-; 4,14-; 4,16-diMeC24     1.299e-04 8.815e-05 1.4734  0.05147  0.04848
14-,12-MeC32; 3,11,19-triMeC32 1.250e-04 7.421e-05 1.6848  0.05010  0.02616
5-MeC23                        1.004e-04 8.731e-05 1.1497  0.06765  0.07902
C39                            8.928e-05 5.885e-05 1.5170  0.05245  0.03540
                               cumsum     p    
C25                            0.3279 0.001 ***
C29                            0.4961 0.007 ** 
C27                            0.6077 0.815    
13-,11-,9-MeC27                0.6644 0.027 *  
3-MeC27, 11,17-diMeC27         0.7032 0.846    
C23                            0.7379 0.123    
unknown                        0.7704 0.159    
15-, 13-, 11-MeC29             0.7971 0.001 ***
C31                            0.8214 0.001 ***
C28                            0.8338 0.003 ** 
9,13-; 9,19-MeC27              0.8451 0.703    
15-, 13-, 11-MeC31             0.8545 0.026 *  
C25:1                          0.8634 0.107    
15-, 13-, 11-MeC35             0.8710 0.098 .  
9,3-diMeC29                    0.8782 0.118    
15-,13-,11-MeC33               0.8853 0.216    
C22                            0.8922 0.259    
3-MeC29                        0.8990 0.752    
C26                            0.9056 0.947    
2,7-diMeC35                    0.9109 0.668    
10-MeC28                       0.9157 0.769    
C31:1                          0.9202 0.436    
C30                            0.9244 0.014 *  
7,11-; 7,21-diMeC33            0.9284 0.903    
10-MeC26                       0.9323 0.866    
3-MeC25                        0.9362 1.000    
4,8,12-triMeC26                0.9398 0.661    
C21                            0.9433 0.695    
3,9-; 3,13-diMeC25             0.9466 0.980    
17,21-; 13,25-; 11,21-diMeC37  0.9497 0.474    
13-,11-MeC25                   0.9529 1.000    
5,9,15,19-tetraMeC29??         0.9560 0.498    
19-, 13-, 11-MeC37             0.9590 0.303    
3,7-diMeC23                    0.9618 0.941    
3,11-; 3,9-diMeC27             0.9644 0.992    
3-MeC31; 5,21-diMeC31          0.9669 0.991    
3,17-; 3,13-;3,11-diMeC31      0.9693 0.883    
4-MeC28                        0.9716 0.900    
C24                            0.9737 0.997    
unknown3                       0.9759 0.821    
9,21-diMeC31                   0.9780 0.984    
5-MeC27                        0.9798 0.707    
4-MeC24                        0.9814 0.938    
5,9-diMeC25                    0.9829 0.978    
3-MeC26                        0.9842 0.995    
4-MeC26                        0.9854 0.716    
7-MeC25                        0.9866 0.981    
C33                            0.9877 0.622    
3-MeC23                        0.9887 0.970    
11,17-diMeC29                  0.9897 0.731    
5-MeC25                        0.9907 0.997    
2-MeC23                        0.9916 0.842    
9,13-; 9,15-diMeC25            0.9924 0.941    
C34                            0.9932 0.384    
5,11-diMeC23                   0.9939 0.988    
C37                            0.9946 0.370    
C40                            0.9952 0.862    
C35                            0.9958 0.474    
14-MeC28                       0.9963 0.844    
C38                            0.9969 0.500    
C29:1                          0.9974 1.000    
11-MeC23                       0.9979 0.984    
12-,11-,10-MeC24               0.9983 0.708    
4,16-; 4,18-diMeC26            0.9987 0.998    
C32                            0.9990 0.712    
4,10-; 4,14-; 4,16-diMeC24     0.9993 0.982    
14-,12-MeC32; 3,11,19-triMeC32 0.9996 0.883    
5-MeC23                        0.9998 1.000    
C39                            1.0000 0.989    

Contrast: Vg_Sv_pupae_Vg_worker 

                                 average        sd ratio      ava       avb
C29                            0.0740671 3.783e-02 1.958 17.71228  5.639507
C27                            0.0625669 2.309e-02 2.710 27.80666 15.293287
3-MeC27, 11,17-diMeC27         0.0569808 2.457e-02 2.319  4.41067 15.462431
3-MeC26                        0.0294635 1.451e-02 2.031  0.28235  6.175048
3-MeC25                        0.0227040 9.809e-03 2.315  0.85783  5.398630
unknown                        0.0217176 5.263e-03 4.127  4.73852  0.394992
9,13-; 9,19-MeC27              0.0215058 1.022e-02 2.105  1.21368  5.514843
13-,11-,9-MeC27                0.0162836 7.106e-03 2.292  6.08111  9.337827
C25                            0.0139219 8.512e-03 1.635  3.83498  6.619364
C23                            0.0125750 1.179e-02 1.067  1.81241  1.741316
C31                            0.0103482 5.557e-03 1.862  2.61575  0.811797
3,11-; 3,9-diMeC27             0.0059701 2.454e-03 2.433  0.72248  1.858511
15-, 13-, 11-MeC29             0.0055273 3.058e-03 1.807  3.16527  2.374684
10-MeC28                       0.0043636 1.832e-03 2.383  0.79260  1.621319
C22                            0.0041000 2.448e-03 1.675  0.94948  0.129486
13-,11-MeC25                   0.0040381 2.983e-03 1.354  0.63937  1.442143
3-MeC29                        0.0034124 1.815e-03 1.880  1.00328  1.513136
3,9-; 3,13-diMeC25             0.0030283 1.028e-03 2.946  1.01341  0.407741
15-,13-,11-MeC33               0.0028725 1.191e-03 2.411  0.94841  0.687925
9,3-diMeC29                    0.0025413 1.421e-03 1.788  0.99378  1.409741
C21                            0.0023672 1.417e-03 1.670  0.50836  0.187926
2,7-diMeC35                    0.0023597 1.710e-03 1.380  0.91980  1.371282
3,7-diMeC23                    0.0023547 6.855e-04 3.435  0.52607  0.055134
C24                            0.0022059 1.032e-03 2.138  0.57987  0.139073
15-, 13-, 11-MeC35             0.0021817 1.030e-03 2.117  0.99211  0.599851
15-, 13-, 11-MeC31             0.0021785 1.671e-03 1.304  1.20351  1.158464
C28                            0.0021184 7.440e-04 2.847  1.29097  0.867296
4-MeC28                        0.0019545 4.742e-04 4.121  0.55286  0.864690
C29:1                          0.0019438 1.097e-03 1.773  0.14166  0.529027
C30                            0.0018382 5.281e-04 3.481  0.49757  0.129918
10-MeC26                       0.0017272 1.246e-03 1.386  0.64856  0.988009
7,11-; 7,21-diMeC33            0.0016425 1.405e-03 1.169  0.75073  0.801191
C26                            0.0015981 1.544e-03 1.035  1.34950  1.138422
C31:1                          0.0015078 7.045e-04 2.140  0.72530  0.689630
9,21-diMeC31                   0.0012893 8.410e-04 1.533  0.51517  0.724805
19-, 13-, 11-MeC37             0.0012510 2.811e-04 4.451  0.40484  0.154636
3-MeC31; 5,21-diMeC31          0.0012310 9.202e-04 1.338  0.79354  0.547347
3,17-; 3,13-;3,11-diMeC31      0.0011975 6.651e-04 1.801  0.53109  0.322760
5,9-diMeC25                    0.0011877 7.783e-04 1.526  0.26509  0.499156
4,16-; 4,18-diMeC26            0.0010945 4.841e-04 2.261  0.05701  0.271029
11,17-diMeC29                  0.0010935 5.091e-04 2.148  0.14714  0.355982
4-MeC24                        0.0009174 3.411e-04 2.690  0.25887  0.075379
C25:1                          0.0008951 6.914e-04 1.295  0.16733  0.338602
4-MeC26                        0.0008045 1.883e-04 4.273  0.23476  0.073866
17,21-; 13,25-; 11,21-diMeC37  0.0007578 7.359e-04 1.030  0.47865  0.617633
C33                            0.0007516 1.044e-04 7.196  0.16580  0.077500
3-MeC23                        0.0007339 3.155e-04 2.326  0.20630  0.059511
unknown3                       0.0007262 2.894e-04 2.510  0.47014  0.324898
2-MeC23                        0.0006916 1.908e-04 3.625  0.14826  0.009933
5,11-diMeC23                   0.0006622 1.665e-04 3.977  0.15994  0.027494
5-MeC27                        0.0005564 3.381e-04 1.645  0.30556  0.315244
5,9,15,19-tetraMeC29??         0.0005375 3.106e-04 1.730  0.48166  0.454114
9,13-; 9,15-diMeC25            0.0005085 4.457e-04 1.141  0.12010  0.221788
7-MeC25                        0.0004983 4.635e-04 1.075  0.23030  0.263482
5-MeC25                        0.0004743 2.702e-04 1.756  0.20055  0.295417
14-MeC28                       0.0004593 2.091e-04 2.196  0.11444  0.022578
C34                            0.0004358 1.804e-04 2.416  0.12127  0.041319
C40                            0.0004039 1.802e-04 2.241  0.11532  0.039263
C37                            0.0004033 1.940e-04 2.078  0.09852  0.017860
4,8,12-triMeC26                0.0003927 3.330e-04 1.179  0.31247  0.286644
11-MeC23                       0.0003922 2.181e-04 1.798  0.10261  0.033062
C35                            0.0003251 8.706e-05 3.735  0.08766  0.022635
12-,11-,10-MeC24               0.0002878 1.242e-04 2.317  0.06426  0.006701
C38                            0.0002766 1.145e-04 2.417  0.08056  0.026390
5-MeC23                        0.0002470 1.205e-04 2.050  0.06765  0.020794
C39                            0.0001922 7.799e-05 2.464  0.05245  0.016341
C32                            0.0001655 1.005e-04 1.647  0.05792  0.026339
14-,12-MeC32; 3,11,19-triMeC32 0.0001508 7.737e-05 1.948  0.05010  0.025346
4,10-; 4,14-; 4,16-diMeC24     0.0001405 1.023e-04 1.374  0.05147  0.030517
                               cumsum     p    
C29                            0.1730 0.005 ** 
C27                            0.3192 0.635    
3-MeC27, 11,17-diMeC27         0.4523 0.002 ** 
3-MeC26                        0.5211 0.001 ***
3-MeC25                        0.5741 0.050 *  
unknown                        0.6249 0.009 ** 
9,13-; 9,19-MeC27              0.6751 0.004 ** 
13-,11-,9-MeC27                0.7131 0.685    
C25                            0.7456 1.000    
C23                            0.7750 0.277    
C31                            0.7992 0.006 ** 
3,11-; 3,9-diMeC27             0.8131 0.008 ** 
15-, 13-, 11-MeC29             0.8261 0.555    
10-MeC28                       0.8362 0.173    
C22                            0.8458 0.072 .  
13-,11-MeC25                   0.8553 0.775    
3-MeC29                        0.8632 0.669    
3,9-; 3,13-diMeC25             0.8703 0.741    
15-,13-,11-MeC33               0.8770 0.358    
9,3-diMeC29                    0.8829 0.587    
C21                            0.8885 0.389    
2,7-diMeC35                    0.8940 0.737    
3,7-diMeC23                    0.8995 0.553    
C24                            0.9046 0.873    
15-, 13-, 11-MeC35             0.9097 0.376    
15-, 13-, 11-MeC31             0.9148 0.604    
C28                            0.9198 0.911    
4-MeC28                        0.9243 0.369    
C29:1                          0.9289 0.025 *  
C30                            0.9332 0.023 *  
10-MeC26                       0.9372 0.904    
7,11-; 7,21-diMeC33            0.9410 0.932    
C26                            0.9448 1.000    
C31:1                          0.9483 0.775    
9,21-diMeC31                   0.9513 0.874    
19-, 13-, 11-MeC37             0.9542 0.403    
3-MeC31; 5,21-diMeC31          0.9571 0.969    
3,17-; 3,13-;3,11-diMeC31      0.9599 0.830    
5,9-diMeC25                    0.9627 0.849    
4,16-; 4,18-diMeC26            0.9652 0.027 *  
11,17-diMeC29                  0.9678 0.025 *  
4-MeC24                        0.9699 0.876    
C25:1                          0.9720 0.839    
4-MeC26                        0.9739 0.425    
17,21-; 13,25-; 11,21-diMeC37  0.9757 0.965    
C33                            0.9774 0.280    
3-MeC23                        0.9791 0.895    
unknown3                       0.9808 0.943    
2-MeC23                        0.9825 0.410    
5,11-diMeC23                   0.9840 0.846    
5-MeC27                        0.9853 0.973    
5,9,15,19-tetraMeC29??         0.9866 0.997    
9,13-; 9,15-diMeC25            0.9877 0.773    
7-MeC25                        0.9889 0.979    
5-MeC25                        0.9900 0.996    
14-MeC28                       0.9911 0.429    
C34                            0.9921 0.307    
C40                            0.9931 0.602    
C37                            0.9940 0.219    
4,8,12-triMeC26                0.9949 1.000    
11-MeC23                       0.9958 0.901    
C35                            0.9966 0.372    
12-,11-,10-MeC24               0.9973 0.536    
C38                            0.9979 0.425    
5-MeC23                        0.9985 0.954    
C39                            0.9989 0.580    
C32                            0.9993 0.678    
14-,12-MeC32; 3,11,19-triMeC32 0.9997 0.791    
4,10-; 4,14-; 4,16-diMeC24     1.0000 0.972    

Contrast: Vg_Sv_pupae_Vv_worker 

                                 average        sd  ratio      ava       avb
C25                            0.0962756 2.827e-02 3.4050  3.83498 23.090112
C29                            0.0732271 3.774e-02 1.9403 17.71228  3.066851
C27                            0.0563910 4.028e-02 1.3999 27.80666 19.998465
13-,11-MeC25                   0.0278643 2.508e-02 1.1109  0.63937  6.065709
3-MeC25                        0.0259246 8.307e-03 3.1207  0.85783  6.042743
unknown                        0.0221934 4.755e-03 4.6674  4.73852  0.299834
13-,11-,9-MeC27                0.0165558 1.112e-02 1.4891  6.08111  2.814299
C26                            0.0114369 4.745e-03 2.4104  1.34950  3.636886
3-MeC27, 11,17-diMeC27         0.0113017 7.975e-03 1.4171  4.41067  5.471026
C31                            0.0106374 5.569e-03 1.9101  2.61575  0.488263
15-, 13-, 11-MeC29             0.0103919 3.599e-03 2.8873  3.16527  1.086894
3,9-; 3,13-diMeC25             0.0092891 6.781e-03 1.3698  1.01341  2.411049
5-MeC25                        0.0074185 4.499e-03 1.6488  0.20055  1.684252
C24                            0.0058788 2.446e-03 2.4030  0.57987  1.755628
5,9-diMeC25                    0.0058611 5.029e-03 1.1654  0.26509  1.380686
3,11-; 3,9-diMeC27             0.0043510 2.848e-03 1.5279  0.72248  1.592688
9,13-; 9,19-MeC27              0.0043298 1.285e-03 3.3686  1.21368  0.347712
3-MeC23                        0.0043047 4.253e-03 1.0120  0.20630  1.020160
15-, 13-, 11-MeC31             0.0042081 9.135e-04 4.6065  1.20351  0.361888
C23                            0.0041065 2.847e-03 1.4423  1.81241  1.894263
C22                            0.0040761 2.342e-03 1.7407  0.94948  0.134252
10-MeC26                       0.0039467 2.412e-03 1.6360  0.64856  1.064296
15-, 13-, 11-MeC35             0.0036151 4.741e-04 7.6257  0.99211  0.269083
15-,13-,11-MeC33               0.0033842 6.592e-04 5.1334  0.94841  0.271577
C28                            0.0031561 1.728e-03 1.8269  1.29097  0.940369
7-MeC25                        0.0031073 2.322e-03 1.3381  0.23030  0.755181
9,3-diMeC29                    0.0027597 1.462e-03 1.8872  0.99378  0.476779
2,7-diMeC35                    0.0026964 1.139e-03 2.3681  0.91980  0.390723
11-MeC23                       0.0024368 2.539e-03 0.9597  0.10261  0.541819
3,7-diMeC23                    0.0023747 1.256e-03 1.8911  0.52607  0.600554
4-MeC24                        0.0021073 1.676e-03 1.2572  0.25887  0.568612
7,11-; 7,21-diMeC33            0.0021043 1.104e-03 1.9065  0.75073  0.379958
10-MeC28                       0.0021020 1.248e-03 1.6837  0.79260  0.391864
C21                            0.0020419 1.406e-03 1.4519  0.50836  0.099983
3-MeC26                        0.0019303 1.830e-03 1.0549  0.28235  0.619143
3-MeC29                        0.0018424 1.461e-03 1.2609  1.00328  1.271118
3-MeC31; 5,21-diMeC31          0.0016906 4.333e-04 3.9017  0.79354  0.512584
4,10-; 4,14-; 4,16-diMeC24     0.0016427 1.582e-03 1.0381  0.05147  0.366659
C30                            0.0016041 7.360e-04 2.1795  0.49757  0.184672
5-MeC23                        0.0015701 1.543e-03 1.0174  0.06765  0.355568
19-, 13-, 11-MeC37             0.0015445 2.760e-04 5.5953  0.40484  0.095935
17,21-; 13,25-; 11,21-diMeC37  0.0015164 3.817e-04 3.9731  0.47865  0.175364
9,21-diMeC31                   0.0014477 8.392e-04 1.7250  0.51517  0.344867
C25:1                          0.0012373 9.513e-04 1.3006  0.16733  0.330828
C31:1                          0.0012347 6.268e-04 1.9698  0.72530  0.565512
5,9,15,19-tetraMeC29??         0.0012107 5.081e-04 2.3827  0.48166  0.295548
C29:1                          0.0010855 7.947e-04 1.3659  0.14166  0.347395
4,8,12-triMeC26                0.0010831 3.072e-04 3.5261  0.31247  0.095863
5,11-diMeC23                   0.0010686 6.546e-04 1.6325  0.15994  0.260955
3,17-; 3,13-;3,11-diMeC31      0.0009773 5.143e-04 1.9004  0.53109  0.393633
unknown3                       0.0008332 7.119e-04 1.1704  0.47014  0.573916
5-MeC27                        0.0007592 5.718e-04 1.3277  0.30556  0.321839
4,16-; 4,18-diMeC26            0.0006540 5.455e-04 1.1989  0.05701  0.168851
2-MeC23                        0.0006058 2.027e-04 2.9893  0.14826  0.027102
9,13-; 9,15-diMeC25            0.0005396 2.716e-04 1.9865  0.12010  0.159354
C33                            0.0005384 1.169e-04 4.6057  0.16580  0.058118
11,17-diMeC29                  0.0004658 1.510e-04 3.0844  0.14714  0.066995
4-MeC26                        0.0004421 3.520e-04 1.2561  0.23476  0.157270
C34                            0.0004180 1.428e-04 2.9274  0.12127  0.037683
4-MeC28                        0.0004154 3.002e-04 1.3839  0.55286  0.558058
14-MeC28                       0.0003930 1.909e-04 2.0586  0.11444  0.036808
C37                            0.0003626 1.822e-04 1.9894  0.09852  0.026010
C40                            0.0003425 1.717e-04 1.9945  0.11532  0.050703
C35                            0.0003224 6.562e-05 4.9129  0.08766  0.023187
12-,11-,10-MeC24               0.0002822 1.207e-04 2.3381  0.06426  0.007826
C38                            0.0002617 1.008e-04 2.5970  0.08056  0.028225
C32                            0.0001623 1.015e-04 1.5986  0.05792  0.029971
C39                            0.0001414 7.218e-05 1.9591  0.05245  0.027869
14-,12-MeC32; 3,11,19-triMeC32 0.0001255 7.919e-05 1.5846  0.05010  0.030113
                               cumsum     p   
C25                            0.1995 0.009 **
C29                            0.3512 0.009 **
C27                            0.4681 0.749   
13-,11-MeC25                   0.5258 0.032 * 
3-MeC25                        0.5795 0.007 **
unknown                        0.6255 0.003 **
13-,11-,9-MeC27                0.6598 0.700   
C26                            0.6835 0.012 * 
3-MeC27, 11,17-diMeC27         0.7069 0.990   
C31                            0.7290 0.003 **
15-, 13-, 11-MeC29             0.7505 0.004 **
3,9-; 3,13-diMeC25             0.7698 0.038 * 
5-MeC25                        0.7851 0.012 * 
C24                            0.7973 0.014 * 
5,9-diMeC25                    0.8095 0.039 * 
3,11-; 3,9-diMeC27             0.8185 0.108   
9,13-; 9,19-MeC27              0.8274 0.805   
3-MeC23                        0.8364 0.109   
15-, 13-, 11-MeC31             0.8451 0.031 * 
C23                            0.8536 0.983   
C22                            0.8620 0.052 . 
10-MeC26                       0.8702 0.136   
15-, 13-, 11-MeC35             0.8777 0.082 . 
15-,13-,11-MeC33               0.8847 0.204   
C28                            0.8913 0.415   
7-MeC25                        0.8977 0.036 * 
9,3-diMeC29                    0.9034 0.445   
2,7-diMeC35                    0.9090 0.663   
11-MeC23                       0.9140 0.109   
3,7-diMeC23                    0.9190 0.518   
4-MeC24                        0.9233 0.356   
7,11-; 7,21-diMeC33            0.9277 0.877   
10-MeC28                       0.9321 0.859   
C21                            0.9363 0.551   
3-MeC26                        0.9403 0.942   
3-MeC29                        0.9441 0.997   
3-MeC31; 5,21-diMeC31          0.9476 0.955   
4,10-; 4,14-; 4,16-diMeC24     0.9510 0.071 . 
C30                            0.9543 0.062 . 
5-MeC23                        0.9576 0.190   
19-, 13-, 11-MeC37             0.9608 0.209   
17,21-; 13,25-; 11,21-diMeC37  0.9639 0.484   
9,21-diMeC31                   0.9669 0.847   
C25:1                          0.9695 0.703   
C31:1                          0.9720 0.939   
5,9,15,19-tetraMeC29??         0.9746 0.714   
C29:1                          0.9768 0.630   
4,8,12-triMeC26                0.9790 0.977   
5,11-diMeC23                   0.9813 0.507   
3,17-; 3,13-;3,11-diMeC31      0.9833 0.959   
unknown3                       0.9850 0.940   
5-MeC27                        0.9866 0.892   
4,16-; 4,18-diMeC26            0.9879 0.495   
2-MeC23                        0.9892 0.531   
9,13-; 9,15-diMeC25            0.9903 0.754   
C33                            0.9914 0.605   
11,17-diMeC29                  0.9924 0.749   
4-MeC26                        0.9933 0.936   
C34                            0.9942 0.258   
4-MeC28                        0.9950 0.999   
14-MeC28                       0.9959 0.571   
C37                            0.9966 0.251   
C40                            0.9973 0.780   
C35                            0.9980 0.401   
12-,11-,10-MeC24               0.9986 0.536   
C38                            0.9991 0.483   
C32                            0.9994 0.720   
C39                            0.9997 0.847   
14-,12-MeC32; 3,11,19-triMeC32 1.0000 0.934   

Contrast: Vv_Sv_pupae_Vg_queen 

                                 average        sd  ratio    ava      avb
C27                            0.0834742 0.0758469 1.1006 2.7595 19.13265
3-MeC27, 11,17-diMeC27         0.0495611 0.0418606 1.1840 2.4376 12.34985
3-MeC25                        0.0252082 0.0239536 1.0524 1.3058  6.22495
C25                            0.0224930 0.0203245 1.1067 3.4926  7.99121
2,7-diMeC35                    0.0138490 0.0083445 1.6597 4.5826  1.81279
C21                            0.0093855 0.0059730 1.5713 2.5983  0.72118
15-, 13-, 11-MeC35             0.0087338 0.0044421 1.9661 2.5948  0.84799
3-MeC26                        0.0084184 0.0057813 1.4561 1.5904  3.02981
C31                            0.0079794 0.0034065 2.3424 2.4308  1.39129
3,17-; 3,13-;3,11-diMeC31      0.0079240 0.0048883 1.6210 2.4104  0.82559
unknown                        0.0078695 0.0067333 1.1687 2.5885  1.01465
7,11-; 7,21-diMeC33            0.0077674 0.0053072 1.4635 2.6425  1.30764
C31:1                          0.0076328 0.0066483 1.1481 2.7137  1.19442
15-,13-,11-MeC33               0.0070955 0.0059208 1.1984 2.4381  1.05411
10-MeC28                       0.0062061 0.0052306 1.1865 2.5864  1.38050
3,7-diMeC23                    0.0060662 0.0041484 1.4623 1.7241  0.51086
10-MeC26                       0.0059355 0.0042554 1.3948 2.1135  0.92641
3,9-; 3,13-diMeC25             0.0057778 0.0045689 1.2646 2.0788  0.92325
C23                            0.0057446 0.0045348 1.2668 1.8678  0.78700
C22                            0.0053519 0.0044646 1.1987 1.6279  0.58370
13-,11-,9-MeC27                0.0053019 0.0047545 1.1151 2.6058  3.66622
4-MeC28                        0.0052861 0.0030079 1.7574 2.0644  1.00719
4-MeC24                        0.0052049 0.0037352 1.3935 1.5781  0.65671
9,13-; 9,19-MeC27              0.0050605 0.0042547 1.1894 1.2725  2.28461
17,21-; 13,25-; 11,21-diMeC37  0.0050356 0.0017072 2.9497 1.5694  0.97083
19-, 13-, 11-MeC37             0.0050292 0.0031775 1.5827 1.4319  0.42604
3-MeC23                        0.0048886 0.0031179 1.5679 1.4174  0.43970
C24                            0.0047583 0.0020690 2.2998 1.3433  0.39166
15-, 13-, 11-MeC29             0.0044423 0.0022602 1.9655 2.2511  1.60711
5,9-diMeC25                    0.0043837 0.0026632 1.6460 1.5619  0.68511
5,11-diMeC23                   0.0042155 0.0028175 1.4962 1.1900  0.34688
15-, 13-, 11-MeC31             0.0041561 0.0007492 5.5477 1.5238  1.15884
3-MeC31; 5,21-diMeC31          0.0041107 0.0025870 1.5890 1.6340  1.00081
C26                            0.0038851 0.0029117 1.3343 1.3557  1.98841
C29                            0.0038444 0.0018518 2.0760 1.7093  2.47821
5-MeC23                        0.0037473 0.0019888 1.8841 0.9918  0.24239
5,9,15,19-tetraMeC29??         0.0036234 0.0010123 3.5793 1.1981  0.93775
5-MeC25                        0.0034862 0.0030346 1.1488 1.2537  0.55815
4,8,12-triMeC26                0.0033879 0.0025601 1.3234 1.1651  0.54508
4-MeC26                        0.0033509 0.0025578 1.3101 1.0084  0.33821
C25:1                          0.0029671 0.0024449 1.2136 1.1439  0.57053
9,21-diMeC31                   0.0029266 0.0017019 1.7195 1.3225  0.87036
5-MeC27                        0.0028407 0.0019631 1.4471 0.9754  0.48396
13-,11-MeC25                   0.0025559 0.0023797 1.0740 1.2870  0.78586
9,13-; 9,15-diMeC25            0.0024736 0.0016181 1.5287 0.8043  0.30960
11-MeC23                       0.0024481 0.0020772 1.1786 0.7433  0.26035
unknown3                       0.0023817 0.0012282 1.9392 0.9736  0.84506
C40                            0.0020622 0.0014704 1.4024 0.6099  0.19742
3,11-; 3,9-diMeC27             0.0020158 0.0007121 2.8309 1.7623  1.35910
14-MeC28                       0.0020038 0.0008573 2.3374 0.5536  0.15279
4,10-; 4,14-; 4,16-diMeC24     0.0018421 0.0013792 1.3356 0.5582  0.22313
C29:1                          0.0017370 0.0011186 1.5529 0.8519  0.56390
7-MeC25                        0.0017007 0.0011888 1.4306 0.6112  0.31671
C33                            0.0016805 0.0014270 1.1777 0.5409  0.20483
2-MeC23                        0.0016465 0.0012646 1.3020 0.4823  0.17783
C34                            0.0013108 0.0009290 1.4110 0.4111  0.14891
4,16-; 4,18-diMeC26            0.0012720 0.0006771 1.8785 0.4850  0.23058
9,3-diMeC29                    0.0012350 0.0010326 1.1960 1.3685  1.61551
C30                            0.0011799 0.0006650 1.7742 0.6130  0.57165
C35                            0.0011348 0.0007095 1.5995 0.3220  0.13729
3-MeC29                        0.0011263 0.0006075 1.8540 1.8226  2.04787
C37                            0.0010602 0.0006087 1.7416 0.2973  0.08522
C39                            0.0010347 0.0005179 1.9980 0.2802  0.13177
12-,11-,10-MeC24               0.0009456 0.0006968 1.3570 0.2741  0.10378
C38                            0.0009389 0.0001189 7.8955 0.2275  0.14659
14-,12-MeC32; 3,11,19-triMeC32 0.0008740 0.0004370 1.9998 0.2455  0.12101
C32                            0.0007692 0.0004305 1.7868 0.2361  0.08229
11,17-diMeC29                  0.0007356 0.0006784 1.0843 0.2065  0.35359
C28                            0.0006673 0.0010177 0.6557 1.2806  1.16273
                               cumsum     p  
C27                            0.1909 0.287  
3-MeC27, 11,17-diMeC27         0.3043 0.151  
3-MeC25                        0.3619 0.130  
C25                            0.4134 0.943  
2,7-diMeC35                    0.4450 0.041 *
C21                            0.4665 0.030 *
15-, 13-, 11-MeC35             0.4865 0.023 *
3-MeC26                        0.5057 0.398  
C31                            0.5240 0.163  
3,17-; 3,13-;3,11-diMeC31      0.5421 0.027 *
unknown                        0.5601 0.689  
7,11-; 7,21-diMeC33            0.5779 0.051 .
C31:1                          0.5953 0.044 *
15-,13-,11-MeC33               0.6115 0.049 *
10-MeC28                       0.6257 0.105  
3,7-diMeC23                    0.6396 0.025 *
10-MeC26                       0.6532 0.083 .
3,9-; 3,13-diMeC25             0.6664 0.370  
C23                            0.6795 0.600  
C22                            0.6918 0.100 .
13-,11-,9-MeC27                0.7039 0.963  
4-MeC28                        0.7160 0.037 *
4-MeC24                        0.7279 0.049 *
9,13-; 9,19-MeC27              0.7395 0.496  
17,21-; 13,25-; 11,21-diMeC37  0.7510 0.047 *
19-, 13-, 11-MeC37             0.7625 0.030 *
3-MeC23                        0.7737 0.157  
C24                            0.7846 0.210  
15-, 13-, 11-MeC29             0.7947 0.626  
5,9-diMeC25                    0.8047 0.254  
5,11-diMeC23                   0.8144 0.033 *
15-, 13-, 11-MeC31             0.8239 0.118  
3-MeC31; 5,21-diMeC31          0.8333 0.332  
C26                            0.8422 0.666  
C29                            0.8510 0.933  
5-MeC23                        0.8595 0.028 *
5,9,15,19-tetraMeC29??         0.8678 0.069 .
5-MeC25                        0.8758 0.388  
4,8,12-triMeC26                0.8835 0.104  
4-MeC26                        0.8912 0.042 *
C25:1                          0.8980 0.159  
9,21-diMeC31                   0.9047 0.130  
5-MeC27                        0.9112 0.044 *
13-,11-MeC25                   0.9170 0.709  
9,13-; 9,15-diMeC25            0.9227 0.034 *
11-MeC23                       0.9283 0.215  
unknown3                       0.9337 0.119  
C40                            0.9385 0.041 *
3,11-; 3,9-diMeC27             0.9431 0.764  
14-MeC28                       0.9476 0.026 *
4,10-; 4,14-; 4,16-diMeC24     0.9519 0.181  
C29:1                          0.9558 0.182  
7-MeC25                        0.9597 0.409  
C33                            0.9636 0.041 *
2-MeC23                        0.9673 0.059 .
C34                            0.9703 0.043 *
4,16-; 4,18-diMeC26            0.9732 0.089 .
9,3-diMeC29                    0.9761 0.866  
C30                            0.9788 0.387  
C35                            0.9814 0.043 *
3-MeC29                        0.9839 0.970  
C37                            0.9864 0.024 *
C39                            0.9887 0.041 *
12-,11-,10-MeC24               0.9909 0.043 *
C38                            0.9930 0.027 *
14-,12-MeC32; 3,11,19-triMeC32 0.9950 0.042 *
C32                            0.9968 0.027 *
11,17-diMeC29                  0.9985 0.329  
C28                            1.0000 0.983  

Contrast: Vv_Sv_pupae_Vv_queen 

                                 average        sd    ratio    ava       avb
C27                            0.1406513 1.639e-02   8.5833 2.7595 30.889800
C25                            0.0748825 1.068e-02   7.0128 3.4926 18.469107
3-MeC27, 11,17-diMeC27         0.0261978 4.072e-03   6.4338 2.4376  7.677187
C29                            0.0218393 6.401e-03   3.4117 1.7093  6.077190
C26                            0.0174465 2.497e-03   6.9859 1.3557  4.844974
2,7-diMeC35                    0.0171732 1.281e-03  13.4027 4.5826  1.147961
3-MeC29                        0.0136405 4.474e-03   3.0487 1.8226  4.550709
C21                            0.0127747 1.090e-04 117.1463 2.5983  0.043322
15-, 13-, 11-MeC35             0.0119067 3.505e-04  33.9695 2.5948  0.213408
unknown                        0.0118430 4.908e-04  24.1292 2.5885  0.219948
10-MeC28                       0.0111702 3.232e-04  34.5611 2.5864  0.352327
3-MeC25                        0.0107091 1.792e-03   5.9761 1.3058  3.447627
15-,13-,11-MeC33               0.0106545 1.921e-04  55.4609 2.4381  0.307170
3,17-; 3,13-;3,11-diMeC31      0.0105603 3.530e-04  29.9169 2.4104  0.298339
C31:1                          0.0099246 1.868e-03   5.3124 2.7137  0.728732
C31                            0.0091624 2.836e-04  32.3112 2.4308  0.598271
10-MeC26                       0.0085773 5.586e-04  15.3563 2.1135  0.398062
4-MeC28                        0.0083897 7.140e-04  11.7510 2.0644  0.386476
C22                            0.0079142 1.286e-04  61.5442 1.6279  0.045030
3,7-diMeC23                    0.0077877 3.695e-04  21.0750 1.7241  0.166557
17,21-; 13,25-; 11,21-diMeC37  0.0073323 3.177e-04  23.0779 1.5694  0.102916
4-MeC24                        0.0072925 7.508e-05  97.1256 1.5781  0.119641
15-, 13-, 11-MeC29             0.0069859 1.040e-03   6.7158 2.2511  0.853947
C23                            0.0069320 3.724e-04  18.6150 1.8678  0.481430
19-, 13-, 11-MeC37             0.0069188 2.041e-04  33.8963 1.4319  0.048110
3-MeC23                        0.0060424 3.069e-04  19.6858 1.4174  0.208927
3,9-; 3,13-diMeC25             0.0055909 6.194e-04   9.0262 2.0788  0.960631
5,11-diMeC23                   0.0055641 2.011e-04  27.6632 1.1900  0.077160
13-,11-,9-MeC27                0.0054011 2.470e-03   2.1871 2.6058  1.525616
9,13-; 9,19-MeC27              0.0053969 2.861e-04  18.8648 1.2725  0.193123
5,9-diMeC25                    0.0053750 2.574e-04  20.8819 1.5619  0.486854
4,8,12-triMeC26                0.0052125 2.533e-04  20.5781 1.1651  0.122606
C25:1                          0.0051182 1.707e-04  29.9784 1.1439  0.120314
3-MeC26                        0.0049623 1.467e-03   3.3831 1.5904  0.597905
4-MeC26                        0.0047961 6.355e-05  75.4663 1.0084  0.049172
3,11-; 3,9-diMeC27             0.0047590 4.786e-04   9.9430 1.7623  0.810468
15-, 13-, 11-MeC31             0.0047156 7.784e-04   6.0577 1.5238  0.580661
5,9,15,19-tetraMeC29??         0.0047024 6.380e-04   7.3706 1.1981  0.257564
5-MeC23                        0.0046742 1.044e-04  44.7592 0.9918  0.056994
7,11-; 7,21-diMeC33            0.0045153 2.116e-03   2.1342 2.6425  1.739472
9,3-diMeC29                    0.0043806 4.530e-04   9.6705 1.3685  0.492402
5-MeC27                        0.0042265 1.971e-04  21.4462 0.9754  0.130110
5-MeC25                        0.0042157 5.298e-04   7.9565 1.2537  0.410509
9,13-; 9,15-diMeC25            0.0035895 9.944e-05  36.0982 0.8043  0.086428
C24                            0.0035316 2.366e-04  14.9288 1.3433  0.637011
unknown3                       0.0034535 2.019e-04  17.1063 0.9736  0.282906
11-MeC23                       0.0033215 1.371e-04  24.2334 0.7433  0.079039
C29:1                          0.0029286 8.245e-04   3.5518 0.8519  0.266204
C40                            0.0029269 1.052e-04  27.8194 0.6099  0.024490
14-MeC28                       0.0026630 1.017e-04  26.1757 0.5536  0.020958
3-MeC31; 5,21-diMeC31          0.0025975 1.723e-03   1.5074 1.6340  2.067483
C33                            0.0024932 1.623e-05 153.6425 0.5409  0.042297
C28                            0.0024182 1.359e-03   1.7788 1.2806  1.764270
4,10-; 4,14-; 4,16-diMeC24     0.0023977 1.112e-04  21.5571 0.5582  0.078669
2-MeC23                        0.0023410 7.117e-05  32.8927 0.4823  0.014089
4,16-; 4,18-diMeC26            0.0020822 1.217e-04  17.1106 0.4850  0.068523
7-MeC25                        0.0019788 1.132e-04  17.4851 0.6112  0.215465
C30                            0.0018555 2.661e-04   6.9741 0.6130  0.241855
C34                            0.0017776 4.534e-05  39.2056 0.4111  0.055557
C35                            0.0015180 6.282e-05  24.1654 0.3220  0.018403
C37                            0.0014013 5.660e-05  24.7562 0.2973  0.016994
12-,11-,10-MeC24               0.0013425 2.159e-05  62.1762 0.2741  0.005586
C39                            0.0013400 5.260e-05  25.4743 0.2802  0.012242
9,21-diMeC31                   0.0011849 8.843e-04   1.3400 1.3225  1.085511
13-,11-MeC25                   0.0011838 1.359e-03   0.8713 1.2870  1.415207
14-,12-MeC32; 3,11,19-triMeC32 0.0011532 5.682e-05  20.2957 0.2455  0.014861
C38                            0.0010321 5.359e-05  19.2608 0.2275  0.021068
C32                            0.0009906 4.157e-05  23.8263 0.2361  0.038016
11,17-diMeC29                  0.0003417 1.060e-04   3.2237 0.2065  0.138139
                               cumsum     p    
C27                            0.2261 0.051 .  
C25                            0.3464 0.261    
3-MeC27, 11,17-diMeC27         0.3885 0.503    
C29                            0.4236 0.462    
C26                            0.4517 0.006 ** 
2,7-diMeC35                    0.4793 0.024 *  
3-MeC29                        0.5012 0.035 *  
C21                            0.5217 0.001 ***
15-, 13-, 11-MeC35             0.5409 0.001 ***
unknown                        0.5599 0.434    
10-MeC28                       0.5779 0.004 ** 
3-MeC25                        0.5951 0.680    
15-,13-,11-MeC33               0.6122 0.010 ** 
3,17-; 3,13-;3,11-diMeC31      0.6292 0.005 ** 
C31:1                          0.6451 0.034 *  
C31                            0.6599 0.115    
10-MeC26                       0.6736 0.011 *  
4-MeC28                        0.6871 0.001 ***
C22                            0.6998 0.015 *  
3,7-diMeC23                    0.7124 0.002 ** 
17,21-; 13,25-; 11,21-diMeC37  0.7242 0.019 *  
4-MeC24                        0.7359 0.011 *  
15-, 13-, 11-MeC29             0.7471 0.253    
C23                            0.7582 0.500    
19-, 13-, 11-MeC37             0.7694 0.002 ** 
3-MeC23                        0.7791 0.099 .  
3,9-; 3,13-diMeC25             0.7881 0.378    
5,11-diMeC23                   0.7970 0.005 ** 
13-,11-,9-MeC27                0.8057 0.957    
9,13-; 9,19-MeC27              0.8144 0.465    
5,9-diMeC25                    0.8230 0.176    
4,8,12-triMeC26                0.8314 0.005 ** 
C25:1                          0.8396 0.102    
3-MeC26                        0.8476 0.503    
4-MeC26                        0.8553 0.001 ***
3,11-; 3,9-diMeC27             0.8629 0.205    
15-, 13-, 11-MeC31             0.8705 0.076 .  
5,9,15,19-tetraMeC29??         0.8781 0.024 *  
5-MeC23                        0.8856 0.005 ** 
7,11-; 7,21-diMeC33            0.8928 0.226    
9,3-diMeC29                    0.8999 0.084 .  
5-MeC27                        0.9067 0.007 ** 
5-MeC25                        0.9135 0.340    
9,13-; 9,15-diMeC25            0.9192 0.001 ***
C24                            0.9249 0.392    
unknown3                       0.9305 0.033 *  
11-MeC23                       0.9358 0.116    
C29:1                          0.9405 0.023 *  
C40                            0.9452 0.002 ** 
14-MeC28                       0.9495 0.001 ***
3-MeC31; 5,21-diMeC31          0.9537 0.535    
C33                            0.9577 0.006 ** 
C28                            0.9616 0.617    
4,10-; 4,14-; 4,16-diMeC24     0.9654 0.105    
2-MeC23                        0.9692 0.008 ** 
4,16-; 4,18-diMeC26            0.9725 0.003 ** 
7-MeC25                        0.9757 0.343    
C30                            0.9787 0.107    
C34                            0.9815 0.010 ** 
C35                            0.9840 0.020 *  
C37                            0.9862 0.003 ** 
12-,11-,10-MeC24               0.9884 0.013 *  
C39                            0.9905 0.019 *  
9,21-diMeC31                   0.9924 0.748    
13-,11-MeC25                   0.9943 0.956    
14-,12-MeC32; 3,11,19-triMeC32 0.9962 0.019 *  
C38                            0.9979 0.021 *  
C32                            0.9995 0.007 ** 
11,17-diMeC29                  1.0000 0.662    

Contrast: Vv_Sv_pupae_Vg_Sv_Big 

                                 average        sd  ratio    ava      avb
C27                            0.1646023 8.137e-03 20.230 2.7595 35.68001
C25                            0.0632569 7.834e-03  8.075 3.4926 16.14397
13-,11-,9-MeC27                0.0299667 8.084e-03  3.707 2.6058  8.59919
2,7-diMeC35                    0.0196515 6.411e-04 30.655 4.5826  0.65229
3-MeC27, 11,17-diMeC27         0.0119688 3.837e-03  3.119 2.4376  4.83138
15-, 13-, 11-MeC35             0.0109839 2.037e-04 53.909 2.5948  0.39798
C31:1                          0.0109432 3.694e-04 29.621 2.7137  0.52501
7,11-; 7,21-diMeC33            0.0108240 3.118e-04 34.715 2.6425  0.47772
C21                            0.0104338 5.102e-04 20.451 2.5983  0.51152
15-,13-,11-MeC33               0.0098875 4.184e-04 23.632 2.4381  0.46059
10-MeC28                       0.0097509 3.044e-04 32.029 2.5864  0.63619
3,17-; 3,13-;3,11-diMeC31      0.0093420 5.249e-04 17.798 2.4104  0.54199
C31                            0.0089675 5.563e-04 16.120 2.4308  0.63725
4-MeC28                        0.0078784 5.691e-04 13.843 2.0644  0.48874
C29                            0.0076914 4.961e-03  1.550 1.7093  3.24760
4-MeC24                        0.0070277 2.298e-04 30.588 1.5781  0.17262
10-MeC26                       0.0068903 7.274e-04  9.473 2.1135  0.73546
3,7-diMeC23                    0.0067894 3.091e-04 21.968 1.7241  0.36621
5,9-diMeC25                    0.0064141 2.557e-04 25.089 1.5619  0.27904
3-MeC23                        0.0063211 1.688e-04 37.458 1.4174  0.15319
3,9-; 3,13-diMeC25             0.0061689 1.004e-03  6.144 2.0788  0.84503
3,11-; 3,9-diMeC27             0.0060897 3.720e-04 16.369 1.7623  0.54433
17,21-; 13,25-; 11,21-diMeC37  0.0060466 2.762e-04 21.891 1.5694  0.36005
3-MeC29                        0.0059578 4.369e-04 13.637 1.8226  0.63105
19-, 13-, 11-MeC37             0.0058042 2.693e-04 21.551 1.4319  0.27104
3-MeC26                        0.0057553 7.252e-04  7.937 1.5904  0.43932
C22                            0.0053229 1.785e-04 29.827 1.6279  0.56328
5,11-diMeC23                   0.0052375 1.446e-04 36.212 1.1900  0.14248
15-, 13-, 11-MeC31             0.0051584 3.285e-04 15.705 1.5238  0.49210
5-MeC25                        0.0048788 2.535e-04 19.248 1.2537  0.27791
3-MeC31; 5,21-diMeC31          0.0047825 9.185e-04  5.207 1.6340  0.67751
9,3-diMeC29                    0.0047573 4.294e-04 11.080 1.3685  0.41706
5-MeC23                        0.0045187 7.943e-05 56.891 0.9918  0.08810
C28                            0.0044538 4.282e-04 10.402 1.2806  0.38986
C25:1                          0.0042567 8.539e-04  4.985 1.1439  0.29260
5,9,15,19-tetraMeC29??         0.0041995 6.094e-04  6.892 1.1981  0.35814
4-MeC26                        0.0041884 2.285e-04 18.329 1.0084  0.17070
C26                            0.0041774 1.333e-03  3.134 1.3557  2.19115
9,21-diMeC31                   0.0041766 6.706e-04  6.228 1.3225  0.48718
4,8,12-triMeC26                0.0041371 1.951e-04 21.209 1.1651  0.33768
unknown                        0.0040673 6.798e-04  5.983 2.5885  3.40201
C24                            0.0036431 1.785e-04 20.411 1.3433  0.61471
15-, 13-, 11-MeC29             0.0033550 1.352e-03  2.481 2.2511  2.23737
9,13-; 9,15-diMeC25            0.0033165 1.713e-04 19.357 0.8043  0.14102
11-MeC23                       0.0033089 8.070e-05 41.002 0.7433  0.08157
unknown3                       0.0029364 3.739e-04  7.853 0.9736  0.38633
C29:1                          0.0028914 8.142e-04  3.551 0.8519  0.27363
4,10-; 4,14-; 4,16-diMeC24     0.0025600 1.381e-04 18.541 0.5582  0.04620
9,13-; 9,19-MeC27              0.0025452 4.951e-04  5.140 1.2725  0.76346
C40                            0.0024916 1.942e-04 12.831 0.6099  0.11155
14-MeC28                       0.0024002 1.402e-04 17.123 0.5536  0.07352
5-MeC27                        0.0023152 6.233e-04  3.714 0.9754  0.51237
C30                            0.0021327 2.213e-04  9.638 0.6130  0.18643
C33                            0.0020933 8.495e-05 24.642 0.5409  0.12229
4,16-; 4,18-diMeC26            0.0020449 3.814e-04  5.361 0.4850  0.07599
3-MeC25                        0.0017972 1.136e-03  1.582 1.3058  1.66525
2-MeC23                        0.0017641 1.013e-04 17.420 0.4823  0.12946
C34                            0.0016501 8.845e-05 18.656 0.4111  0.08105
C23                            0.0014747 6.776e-04  2.177 1.8678  1.57289
C35                            0.0013823 3.631e-05 38.073 0.3220  0.04556
7-MeC25                        0.0012213 2.040e-04  5.987 0.6112  0.36695
C37                            0.0011944 8.795e-05 13.581 0.2973  0.05837
C39                            0.0011556 9.409e-05 12.282 0.2802  0.04912
12-,11-,10-MeC24               0.0011452 3.671e-05 31.197 0.2741  0.04505
14-,12-MeC32; 3,11,19-triMeC32 0.0009843 6.814e-05 14.444 0.2455  0.04864
C32                            0.0009582 6.649e-05 14.412 0.2361  0.04449
13-,11-MeC25                   0.0008652 5.489e-04  1.576 1.2870  1.19835
C38                            0.0008252 8.368e-05  9.862 0.2275  0.06245
11,17-diMeC29                  0.0005855 1.048e-04  5.587 0.2065  0.08939
                               cumsum     p   
C27                            0.2844 0.008 **
C25                            0.3937 0.408   
13-,11-,9-MeC27                0.4455 0.084 . 
2,7-diMeC35                    0.4794 0.004 **
3-MeC27, 11,17-diMeC27         0.5001 0.840   
15-, 13-, 11-MeC35             0.5191 0.004 **
C31:1                          0.5380 0.006 **
7,11-; 7,21-diMeC33            0.5567 0.010 **
C21                            0.5747 0.019 * 
15-,13-,11-MeC33               0.5918 0.015 * 
10-MeC28                       0.6087 0.018 * 
3,17-; 3,13-;3,11-diMeC31      0.6248 0.010 **
C31                            0.6403 0.104   
4-MeC28                        0.6539 0.003 **
C29                            0.6672 0.845   
4-MeC24                        0.6793 0.014 * 
10-MeC26                       0.6912 0.042 * 
3,7-diMeC23                    0.7030 0.006 **
5,9-diMeC25                    0.7141 0.127   
3-MeC23                        0.7250 0.059 . 
3,9-; 3,13-diMeC25             0.7356 0.253   
3,11-; 3,9-diMeC27             0.7462 0.081 . 
17,21-; 13,25-; 11,21-diMeC37  0.7566 0.031 * 
3-MeC29                        0.7669 0.227   
19-, 13-, 11-MeC37             0.7769 0.018 * 
3-MeC26                        0.7869 0.525   
C22                            0.7961 0.091 . 
5,11-diMeC23                   0.8051 0.005 **
15-, 13-, 11-MeC31             0.8140 0.043 * 
5-MeC25                        0.8225 0.220   
3-MeC31; 5,21-diMeC31          0.8307 0.201   
9,3-diMeC29                    0.8389 0.059 . 
5-MeC23                        0.8468 0.005 **
C28                            0.8544 0.116   
C25:1                          0.8618 0.154   
5,9,15,19-tetraMeC29??         0.8691 0.029 * 
4-MeC26                        0.8763 0.009 **
C26                            0.8835 0.718   
9,21-diMeC31                   0.8907 0.024 * 
4,8,12-triMeC26                0.8979 0.031 * 
unknown                        0.9049 0.959   
C24                            0.9112 0.361   
15-, 13-, 11-MeC29             0.9170 0.892   
9,13-; 9,15-diMeC25            0.9227 0.006 **
11-MeC23                       0.9284 0.094 . 
unknown3                       0.9335 0.039 * 
C29:1                          0.9385 0.031 * 
4,10-; 4,14-; 4,16-diMeC24     0.9429 0.076 . 
9,13-; 9,19-MeC27              0.9473 0.733   
C40                            0.9516 0.015 * 
14-MeC28                       0.9558 0.007 **
5-MeC27                        0.9598 0.049 * 
C30                            0.9635 0.043 * 
C33                            0.9671 0.023 * 
4,16-; 4,18-diMeC26            0.9706 0.005 **
3-MeC25                        0.9737 0.996   
2-MeC23                        0.9768 0.047 * 
C34                            0.9796 0.016 * 
C23                            0.9822 1.000   
C35                            0.9846 0.024 * 
7-MeC25                        0.9867 0.572   
C37                            0.9887 0.012 * 
C39                            0.9907 0.032 * 
12-,11-,10-MeC24               0.9927 0.030 * 
14-,12-MeC32; 3,11,19-triMeC32 0.9944 0.028 * 
C32                            0.9961 0.008 **
13-,11-MeC25                   0.9976 0.997   
C38                            0.9990 0.039 * 
11,17-diMeC29                  1.0000 0.429   

Contrast: Vv_Sv_pupae_Vg_Sv_Small 

                                 average        sd   ratio    ava      avb
C27                            0.1193113 2.498e-02  4.7772 2.7595 26.62179
C25                            0.0333380 1.665e-02  2.0019 3.4926 10.16020
unknown                        0.0208450 5.865e-03  3.5543 2.5885  6.75755
2,7-diMeC35                    0.0160529 1.746e-03  9.1953 4.5826  1.37201
C29                            0.0143126 1.409e-02  1.0157 1.7093  4.57185
C21                            0.0092438 5.999e-04 15.4091 2.5983  0.74951
15-, 13-, 11-MeC35             0.0087358 7.944e-04 10.9972 2.5948  0.84760
C31:1                          0.0082917 8.516e-04  9.7370 2.7137  1.05533
7,11-; 7,21-diMeC33            0.0075800 6.164e-04 12.2978 2.6425  1.12652
15-,13-,11-MeC33               0.0070697 6.630e-04 10.6630 2.4381  1.02414
10-MeC28                       0.0070559 1.818e-03  3.8802 2.5864  1.17518
13-,11-,9-MeC27                0.0064890 4.797e-03  1.3527 2.6058  3.90365
3,17-; 3,13-;3,11-diMeC31      0.0064100 1.470e-03  4.3599 2.4104  1.12840
10-MeC26                       0.0063715 8.474e-04  7.5192 2.1135  0.83921
3-MeC26                        0.0059138 3.016e-04 19.6114 1.5904  0.40760
5,9-diMeC25                    0.0054043 7.918e-04  6.8254 1.5619  0.48099
C31                            0.0053699 1.949e-03  2.7554 2.4308  1.35677
4-MeC28                        0.0053599 1.247e-03  4.2966 2.0644  0.99242
4-MeC24                        0.0049653 5.830e-04  8.5165 1.5781  0.58508
19-, 13-, 11-MeC37             0.0046856 9.228e-04  5.0777 1.4319  0.49476
3-MeC23                        0.0046219 7.696e-04  6.0055 1.4174  0.49302
17,21-; 13,25-; 11,21-diMeC37  0.0044871 6.752e-04  6.6459 1.5694  0.67195
3,11-; 3,9-diMeC27             0.0042846 1.333e-03  3.2146 1.7623  0.90534
5,11-diMeC23                   0.0039492 4.779e-04  8.2637 1.1900  0.40015
C25:1                          0.0039081 2.855e-04 13.6886 1.1439  0.36233
3,9-; 3,13-diMeC25             0.0038997 7.739e-04  5.0393 2.0788  1.29886
9,13-; 9,19-MeC27              0.0038325 4.285e-04  8.9439 1.2725  0.50601
5-MeC25                        0.0037785 7.384e-04  5.1172 1.2537  0.49795
3-MeC29                        0.0037327 1.014e-03  3.6797 1.8226  1.07608
5-MeC23                        0.0035195 5.083e-04  6.9241 0.9918  0.28795
15-, 13-, 11-MeC29             0.0035177 3.610e-03  0.9745 2.2511  2.76461
3,7-diMeC23                    0.0032795 1.174e-03  2.7944 1.7241  1.06820
4-MeC26                        0.0031856 3.863e-04  8.2463 1.0084  0.37127
C28                            0.0031518 1.048e-03  3.0088 1.2806  0.65027
9,21-diMeC31                   0.0030500 5.215e-04  5.8484 1.3225  0.71250
C23                            0.0030308 1.744e-03  1.7381 1.8678  2.47400
15-, 13-, 11-MeC31             0.0029734 5.166e-04  5.7562 1.5238  0.92909
5-MeC27                        0.0025839 1.742e-04 14.8340 0.9754  0.45864
9,13-; 9,15-diMeC25            0.0025587 3.130e-04  8.1744 0.8043  0.29259
11-MeC23                       0.0023661 5.347e-04  4.4248 0.7433  0.27013
3-MeC31; 5,21-diMeC31          0.0022983 8.900e-04  2.5825 1.6340  1.17434
C26                            0.0022393 6.508e-04  3.4410 1.3557  1.80353
C29:1                          0.0022137 4.875e-04  4.5413 0.8519  0.40917
C22                            0.0021844 1.277e-03  1.7101 1.6279  1.35727
4,10-; 4,14-; 4,16-diMeC24     0.0021167 1.960e-04 10.8013 0.5582  0.13485
3-MeC27, 11,17-diMeC27         0.0019977 1.569e-03  1.2729 2.4376  2.41607
9,3-diMeC29                    0.0018962 1.110e-03  1.7083 1.3685  0.98927
5,9,15,19-tetraMeC29??         0.0018699 1.184e-03  1.5790 1.1981  0.82408
4,16-; 4,18-diMeC26            0.0018601 1.940e-04  9.5877 0.4850  0.11296
C40                            0.0018380 4.118e-04  4.4635 0.6099  0.24226
14-MeC28                       0.0016791 3.339e-04  5.0284 0.5536  0.21774
4,8,12-triMeC26                0.0015543 8.031e-04  1.9352 1.1651  0.87974
C33                            0.0013883 2.933e-04  4.7326 0.5409  0.26328
C34                            0.0012784 1.365e-04  9.3628 0.4111  0.15539
13-,11-MeC25                   0.0011622 9.835e-04  1.1817 1.2870  1.11356
C24                            0.0011432 5.478e-04  2.0867 1.3433  1.39822
3-MeC25                        0.0011034 7.265e-04  1.5187 1.3058  1.26236
7-MeC25                        0.0010509 5.734e-04  1.8329 0.6112  0.40103
C35                            0.0009381 4.885e-05 19.2048 0.3220  0.13438
C39                            0.0008323 2.125e-04  3.9168 0.2802  0.11378
C30                            0.0007927 5.892e-04  1.3454 0.6130  0.48323
2-MeC23                        0.0007626 4.236e-04  1.8003 0.4823  0.32976
C37                            0.0007512 1.349e-04  5.5690 0.2973  0.14701
C32                            0.0007087 1.403e-04  5.0509 0.2361  0.09438
unknown3                       0.0006950 4.428e-04  1.5696 0.9736  0.87359
12-,11-,10-MeC24               0.0006296 2.279e-04  2.7627 0.2741  0.14817
14-,12-MeC32; 3,11,19-triMeC32 0.0005995 2.234e-04  2.6831 0.2455  0.12559
C38                            0.0005183 1.730e-04  2.9957 0.2275  0.12383
11,17-diMeC29                  0.0003841 2.221e-04  1.7291 0.2065  0.12967
                               cumsum     p   
C27                            0.2903 0.062 . 
C25                            0.3714 0.890   
unknown                        0.4221 0.083 . 
2,7-diMeC35                    0.4612 0.024 * 
C29                            0.4960 0.675   
C21                            0.5185 0.030 * 
15-, 13-, 11-MeC35             0.5398 0.024 * 
C31:1                          0.5599 0.042 * 
7,11-; 7,21-diMeC33            0.5784 0.052 . 
15-,13-,11-MeC33               0.5956 0.047 * 
10-MeC28                       0.6127 0.044 * 
13-,11-,9-MeC27                0.6285 0.963   
3,17-; 3,13-;3,11-diMeC31      0.6441 0.041 * 
10-MeC26                       0.6596 0.075 . 
3-MeC26                        0.6740 0.566   
5,9-diMeC25                    0.6872 0.161   
C31                            0.7002 0.339   
4-MeC28                        0.7133 0.037 * 
4-MeC24                        0.7253 0.048 * 
19-, 13-, 11-MeC37             0.7367 0.035 * 
3-MeC23                        0.7480 0.153   
17,21-; 13,25-; 11,21-diMeC37  0.7589 0.045 * 
3,11-; 3,9-diMeC27             0.7693 0.259   
5,11-diMeC23                   0.7789 0.037 * 
C25:1                          0.7885 0.151   
3,9-; 3,13-diMeC25             0.7979 0.542   
9,13-; 9,19-MeC27              0.8073 0.659   
5-MeC25                        0.8165 0.324   
3-MeC29                        0.8255 0.519   
5-MeC23                        0.8341 0.039 * 
15-, 13-, 11-MeC29             0.8427 0.838   
3,7-diMeC23                    0.8506 0.202   
4-MeC26                        0.8584 0.044 * 
C28                            0.8661 0.383   
9,21-diMeC31                   0.8735 0.087 . 
C23                            0.8809 0.941   
15-, 13-, 11-MeC31             0.8881 0.267   
5-MeC27                        0.8944 0.044 * 
9,13-; 9,15-diMeC25            0.9006 0.034 * 
11-MeC23                       0.9064 0.179   
3-MeC31; 5,21-diMeC31          0.9120 0.668   
C26                            0.9174 0.935   
C29:1                          0.9228 0.065 . 
C22                            0.9281 0.578   
4,10-; 4,14-; 4,16-diMeC24     0.9333 0.119   
3-MeC27, 11,17-diMeC27         0.9381 0.999   
9,3-diMeC29                    0.9427 0.769   
5,9,15,19-tetraMeC29??         0.9473 0.271   
4,16-; 4,18-diMeC26            0.9518 0.009 **
C40                            0.9563 0.044 * 
14-MeC28                       0.9604 0.027 * 
4,8,12-triMeC26                0.9641 0.611   
C33                            0.9675 0.045 * 
C34                            0.9706 0.042 * 
13-,11-MeC25                   0.9735 0.995   
C24                            0.9762 0.952   
3-MeC25                        0.9789 1.000   
7-MeC25                        0.9815 0.651   
C35                            0.9838 0.045 * 
C39                            0.9858 0.045 * 
C30                            0.9877 0.716   
2-MeC23                        0.9896 0.306   
C37                            0.9914 0.046 * 
C32                            0.9931 0.030 * 
unknown3                       0.9948 0.872   
12-,11-,10-MeC24               0.9963 0.103   
14-,12-MeC32; 3,11,19-triMeC32 0.9978 0.077 . 
C38                            0.9991 0.130   
11,17-diMeC29                  1.0000 0.718   

Contrast: Vv_Sv_pupae_Vv_Sv_Big 

                                 average        sd  ratio    ava      avb
C27                            0.1745946 3.874e-02  4.507 2.7595 37.67846
C25                            0.1541956 1.728e-02  8.921 3.4926 34.33173
2,7-diMeC35                    0.0207927 4.980e-04 41.749 4.5826  0.42406
C23                            0.0152887 1.322e-02  1.157 1.8678  4.89417
C31:1                          0.0120199 3.642e-04 33.008 2.7137  0.30968
15-, 13-, 11-MeC35             0.0115584 4.289e-04 26.951 2.5948  0.28308
7,11-; 7,21-diMeC33            0.0113000 7.137e-04 15.833 2.6425  0.38252
10-MeC28                       0.0111945 6.285e-04 17.812 2.5864  0.34747
15-,13-,11-MeC33               0.0107520 4.489e-04 23.955 2.4381  0.28767
C21                            0.0106178 1.631e-03  6.510 2.5983  0.47471
3,17-; 3,13-;3,11-diMeC31      0.0105033 4.271e-04 24.594 2.4104  0.30973
C31                            0.0104032 4.163e-04 24.990 2.4308  0.35012
10-MeC26                       0.0091657 5.319e-04 17.231 2.1135  0.28037
13-,11-,9-MeC27                0.0089894 8.446e-04 10.644 2.6058  0.80796
4-MeC28                        0.0085877 5.819e-04 14.758 2.0644  0.34687
3-MeC27, 11,17-diMeC27         0.0081796 7.972e-04 10.261 2.4376  0.80172
15-, 13-, 11-MeC29             0.0078196 1.045e-03  7.484 2.2511  0.68719
3,7-diMeC23                    0.0073014 2.804e-04 26.043 1.7241  0.26382
4-MeC24                        0.0072861 2.718e-04 26.810 1.5781  0.12092
3-MeC29                        0.0072720 5.126e-04 14.188 1.8226  0.36821
3-MeC26                        0.0069848 4.523e-04 15.441 1.5904  0.19342
17,21-; 13,25-; 11,21-diMeC37  0.0069179 2.974e-04 23.264 1.5694  0.18578
C22                            0.0065616 4.735e-04 13.859 1.6279  0.31554
19-, 13-, 11-MeC37             0.0065429 2.806e-04 23.317 1.4319  0.12330
3-MeC23                        0.0065326 1.556e-04 41.989 1.4174  0.11088
3,9-; 3,13-diMeC25             0.0065032 1.188e-03  5.474 2.0788  0.77817
3,11-; 3,9-diMeC27             0.0063384 4.492e-04 14.110 1.7623  0.49458
5,9-diMeC25                    0.0062113 9.404e-04  6.605 1.5619  0.31959
15-, 13-, 11-MeC31             0.0059823 6.323e-04  9.461 1.5238  0.32731
C25:1                          0.0058508 4.054e-03  1.443 1.1439  0.95558
C28                            0.0057185 2.449e-04 23.352 1.2806  0.13693
9,13-; 9,19-MeC27              0.0055113 2.676e-04 20.593 1.2725  0.17026
5,11-diMeC23                   0.0054967 1.241e-04 44.286 1.1900  0.09064
9,3-diMeC29                    0.0052118 6.174e-04  8.442 1.3685  0.32615
5-MeC25                        0.0051841 6.204e-04  8.355 1.2537  0.21683
5,9,15,19-tetraMeC29??         0.0050290 3.209e-04 15.672 1.1981  0.19225
9,21-diMeC31                   0.0049177 5.586e-04  8.804 1.3225  0.33895
3-MeC31; 5,21-diMeC31          0.0046253 1.252e-03  3.693 1.6340  0.70895
unknown                        0.0046194 2.275e-03  2.030 2.5885  1.71543
5-MeC23                        0.0045641 5.247e-05 86.980 0.9918  0.07902
4-MeC26                        0.0044037 3.568e-04 12.343 1.0084  0.12766
5-MeC27                        0.0042037 2.530e-04 16.616 0.9754  0.13468
13-,11-MeC25                   0.0039865 1.259e-03  3.168 1.2870  0.48969
C29:1                          0.0036905 2.279e-04 16.196 0.8519  0.11381
unknown3                       0.0035113 3.637e-04  9.654 0.9736  0.27135
9,13-; 9,15-diMeC25            0.0033659 5.194e-04  6.480 0.8043  0.13114
11-MeC23                       0.0033553 6.189e-05 54.215 0.7433  0.07228
C24                            0.0030410 4.335e-04  7.014 1.3433  0.73512
C26                            0.0030310 1.633e-03  1.856 1.3557  1.96187
C29                            0.0028562 2.075e-03  1.377 1.7093  2.06953
C40                            0.0027421 1.166e-04 23.521 0.6099  0.06144
4,8,12-triMeC26                0.0025999 6.227e-04  4.175 1.1651  0.64513
3-MeC25                        0.0025933 1.749e-03  1.483 1.3058  0.80270
4,10-; 4,14-; 4,16-diMeC24     0.0025486 9.520e-05 26.770 0.5582  0.04848
C30                            0.0025201 1.852e-04 13.608 0.6130  0.10894
14-MeC28                       0.0024080 1.046e-04 23.010 0.5536  0.07195
C33                            0.0023790 1.168e-04 20.370 0.5409  0.06514
7-MeC25                        0.0023104 4.094e-04  5.643 0.6112  0.14914
4,16-; 4,18-diMeC26            0.0023081 6.492e-05 35.552 0.4850  0.02335
2-MeC23                        0.0020648 9.152e-05 22.561 0.4823  0.06932
C34                            0.0018124 5.920e-05 30.614 0.4111  0.04858
C35                            0.0014382 4.837e-05 29.732 0.3220  0.03438
C37                            0.0013073 9.488e-05 13.779 0.2973  0.03580
12-,11-,10-MeC24               0.0012605 3.345e-05 37.687 0.2741  0.02199
C39                            0.0012242 6.154e-05 19.893 0.2802  0.03540
14-,12-MeC32; 3,11,19-triMeC32 0.0010967 5.439e-05 20.164 0.2455  0.02616
C32                            0.0010363 5.713e-05 18.138 0.2361  0.02887
C38                            0.0009811 5.641e-05 17.393 0.2275  0.03127
11,17-diMeC29                  0.0007584 9.672e-05  7.841 0.2065  0.05480
                               cumsum     p    
C27                            0.2480 0.001 ***
C25                            0.4671 0.001 ***
2,7-diMeC35                    0.4966 0.001 ***
C23                            0.5183 0.111    
C31:1                          0.5354 0.001 ***
15-, 13-, 11-MeC35             0.5518 0.001 ***
7,11-; 7,21-diMeC33            0.5679 0.007 ** 
10-MeC28                       0.5838 0.001 ***
15-,13-,11-MeC33               0.5990 0.001 ***
C21                            0.6141 0.018 *  
3,17-; 3,13-;3,11-diMeC31      0.6290 0.001 ***
C31                            0.6438 0.076 .  
10-MeC26                       0.6568 0.008 ** 
13-,11-,9-MeC27                0.6696 0.959    
4-MeC28                        0.6818 0.001 ***
3-MeC27, 11,17-diMeC27         0.6934 0.978    
15-, 13-, 11-MeC29             0.7045 0.138    
3,7-diMeC23                    0.7149 0.005 ** 
4-MeC24                        0.7253 0.011 *  
3-MeC29                        0.7356 0.089 .  
3-MeC26                        0.7455 0.456    
17,21-; 13,25-; 11,21-diMeC37  0.7553 0.019 *  
C22                            0.7647 0.030 *  
19-, 13-, 11-MeC37             0.7739 0.002 ** 
3-MeC23                        0.7832 0.050 *  
3,9-; 3,13-diMeC25             0.7925 0.211    
3,11-; 3,9-diMeC27             0.8015 0.057 .  
5,9-diMeC25                    0.8103 0.124    
15-, 13-, 11-MeC31             0.8188 0.037 *  
C25:1                          0.8271 0.040 *  
C28                            0.8352 0.039 *  
9,13-; 9,19-MeC27              0.8431 0.547    
5,11-diMeC23                   0.8509 0.004 ** 
9,3-diMeC29                    0.8583 0.032 *  
5-MeC25                        0.8656 0.167    
5,9,15,19-tetraMeC29??         0.8728 0.019 *  
9,21-diMeC31                   0.8798 0.005 ** 
3-MeC31; 5,21-diMeC31          0.8863 0.192    
unknown                        0.8929 0.972    
5-MeC23                        0.8994 0.008 ** 
4-MeC26                        0.9056 0.004 ** 
5-MeC27                        0.9116 0.001 ***
13-,11-MeC25                   0.9173 0.759    
C29:1                          0.9225 0.001 ***
unknown3                       0.9275 0.019 *  
9,13-; 9,15-diMeC25            0.9323 0.004 ** 
11-MeC23                       0.9370 0.091 .  
C24                            0.9414 0.521    
C26                            0.9457 0.919    
C29                            0.9497 1.000    
C40                            0.9536 0.004 ** 
4,8,12-triMeC26                0.9573 0.165    
3-MeC25                        0.9610 0.997    
4,10-; 4,14-; 4,16-diMeC24     0.9646 0.079 .  
C30                            0.9682 0.019 *  
14-MeC28                       0.9716 0.008 ** 
C33                            0.9750 0.001 ***
7-MeC25                        0.9783 0.187    
4,16-; 4,18-diMeC26            0.9816 0.001 ***
2-MeC23                        0.9845 0.014 *  
C34                            0.9871 0.001 ***
C35                            0.9891 0.023 *  
C37                            0.9910 0.003 ** 
12-,11-,10-MeC24               0.9928 0.013 *  
C39                            0.9945 0.028 *  
14-,12-MeC32; 3,11,19-triMeC32 0.9961 0.019 *  
C32                            0.9975 0.001 ***
C38                            0.9989 0.019 *  
11,17-diMeC29                  1.0000 0.220    

Contrast: Vv_Sv_pupae_Vg_worker 

                                 average        sd    ratio    ava       avb
3-MeC27, 11,17-diMeC27         0.0651240 3.001e-02   2.1698 2.4376 15.462431
C27                            0.0626687 2.055e-02   3.0496 2.7595 15.293287
13-,11-,9-MeC27                0.0336599 2.957e-03  11.3837 2.6058  9.337827
3-MeC26                        0.0246831 1.173e-02   2.1035 1.5904  6.175048
C29                            0.0214527 4.640e-02   0.4624 1.7093  5.639507
9,13-; 9,19-MeC27              0.0212117 1.083e-02   1.9589 1.2725  5.514843
3-MeC25                        0.0204641 1.032e-02   1.9829 1.3058  5.398630
2,7-diMeC35                    0.0160565 1.741e-03   9.2205 4.5826  1.371282
C25                            0.0156338 5.348e-03   2.9233 3.4926  6.619364
C23                            0.0127597 1.159e-02   1.1013 1.8678  1.741316
C21                            0.0120517 1.910e-03   6.3106 2.5983  0.187926
unknown                        0.0109678 2.320e-03   4.7282 2.5885  0.394992
3,17-; 3,13-;3,11-diMeC31      0.0104382 8.699e-04  11.9995 2.4104  0.322760
C31:1                          0.0101202 1.793e-03   5.6452 2.7137  0.689630
15-, 13-, 11-MeC35             0.0099745 1.482e-03   6.7294 2.5948  0.599851
7,11-; 7,21-diMeC33            0.0092067 2.102e-03   4.3796 2.6425  0.801191
C31                            0.0091481 3.023e-03   3.0263 2.4308  0.811797
15-,13-,11-MeC33               0.0087508 3.037e-03   2.8816 2.4381  0.687925
3,9-; 3,13-diMeC25             0.0083553 6.178e-04  13.5238 2.0788  0.407741
3,7-diMeC23                    0.0083448 2.899e-04  28.7888 1.7241  0.055134
4-MeC24                        0.0075138 5.622e-05 133.6492 1.5781  0.075379
C22                            0.0074919 6.867e-04  10.9098 1.6279  0.129486
3-MeC23                        0.0067895 7.695e-05  88.2354 1.4174  0.059511
19-, 13-, 11-MeC37             0.0063862 2.487e-04  25.6814 1.4319  0.154636
C24                            0.0060213 6.047e-04   9.9579 1.3433  0.139073
4-MeC28                        0.0059986 1.367e-03   4.3883 2.0644  0.864690
5,11-diMeC23                   0.0058125 8.019e-05  72.4823 1.1900  0.027494
10-MeC26                       0.0056275 1.278e-03   4.4027 2.1135  0.988009
3-MeC31; 5,21-diMeC31          0.0054333 9.657e-04   5.6261 1.6340  0.547347
5,9-diMeC25                    0.0053135 7.703e-04   6.8983 1.5619  0.499156
5-MeC23                        0.0048552 9.860e-05  49.2412 0.9918  0.020794
10-MeC28                       0.0048252 2.216e-03   2.1775 2.5864  1.621319
5-MeC25                        0.0047912 2.195e-04  21.8299 1.2537  0.295417
17,21-; 13,25-; 11,21-diMeC37  0.0047587 8.385e-04   5.6755 1.5694  0.617633
4-MeC26                        0.0046726 1.173e-04  39.8208 1.0084  0.073866
4,8,12-triMeC26                0.0043923 4.625e-04   9.4963 1.1651  0.286644
C25:1                          0.0040267 7.134e-04   5.6441 1.1439  0.338602
5,9,15,19-tetraMeC29??         0.0037197 6.348e-04   5.8597 1.1981  0.454114
11-MeC23                       0.0035514 2.089e-04  16.9987 0.7433  0.033062
15-, 13-, 11-MeC29             0.0035174 3.356e-03   1.0482 2.2511  2.374684
5-MeC27                        0.0033008 2.877e-04  11.4713 0.9754  0.315244
unknown3                       0.0032435 2.666e-04  12.1682 0.9736  0.324898
9,21-diMeC31                   0.0029885 1.089e-03   2.7441 1.3225  0.724805
9,13-; 9,15-diMeC25            0.0029127 4.610e-04   6.3185 0.8043  0.221788
15-, 13-, 11-MeC31             0.0028632 1.693e-03   1.6914 1.5238  1.158464
C40                            0.0028530 2.155e-04  13.2362 0.6099  0.039263
14-MeC28                       0.0026549 9.436e-05  28.1345 0.5536  0.022578
4,10-; 4,14-; 4,16-diMeC24     0.0026384 5.333e-05  49.4736 0.5582  0.030517
3,11-; 3,9-diMeC27             0.0024819 1.733e-03   1.4318 1.7623  1.858511
C30                            0.0024152 2.904e-04   8.3166 0.6130  0.129918
2-MeC23                        0.0023618 4.314e-05  54.7494 0.4823  0.009933
3-MeC29                        0.0023403 2.437e-03   0.9603 1.8226  1.513136
C33                            0.0023172 6.732e-04   3.4420 0.5409  0.077500
13-,11-MeC25                   0.0022107 1.884e-03   1.1732 1.2870  1.442143
C28                            0.0020667 3.979e-04   5.1934 1.2806  0.867296
C34                            0.0018487 2.509e-04   7.3697 0.4111  0.041319
7-MeC25                        0.0017387 5.881e-04   2.9563 0.6112  0.263482
C29:1                          0.0016145 1.178e-03   1.3703 0.8519  0.529027
C35                            0.0014969 9.238e-05  16.2034 0.3220  0.022635
C26                            0.0014772 1.609e-03   0.9180 1.3557  1.138422
C37                            0.0013970 8.358e-05  16.7149 0.2973  0.017860
12-,11-,10-MeC24               0.0013369 3.178e-05  42.0683 0.2741  0.006701
C39                            0.0013195 1.058e-04  12.4749 0.2802  0.016341
9,3-diMeC29                    0.0012708 1.171e-03   1.0849 1.3685  1.409741
14-,12-MeC32; 3,11,19-triMeC32 0.0011007 1.042e-04  10.5629 0.2455  0.025346
4,16-; 4,18-diMeC26            0.0010697 5.498e-04   1.9457 0.4850  0.271029
C32                            0.0010489 6.166e-05  17.0115 0.2361  0.026339
C38                            0.0010055 1.264e-04   7.9579 0.2275  0.026390
11,17-diMeC29                  0.0008957 3.563e-04   2.5141 0.2065  0.355982
                               cumsum     p    
3-MeC27, 11,17-diMeC27         0.1174 0.064 .  
C27                            0.2303 0.500    
13-,11-,9-MeC27                0.2910 0.035 *  
3-MeC26                        0.3355 0.081 .  
C29                            0.3741 0.504    
9,13-; 9,19-MeC27              0.4124 0.080 .  
3-MeC25                        0.4493 0.201    
2,7-diMeC35                    0.4782 0.026 *  
C25                            0.5064 0.998    
C23                            0.5294 0.187    
C21                            0.5511 0.006 ** 
unknown                        0.5709 0.527    
3,17-; 3,13-;3,11-diMeC31      0.5897 0.001 ***
C31:1                          0.6079 0.033 *  
15-, 13-, 11-MeC35             0.6259 0.026 *  
7,11-; 7,21-diMeC33            0.6425 0.036 *  
C31                            0.6590 0.101    
15-,13-,11-MeC33               0.6747 0.036 *  
3,9-; 3,13-diMeC25             0.6898 0.156    
3,7-diMeC23                    0.7048 0.001 ***
4-MeC24                        0.7184 0.004 ** 
C22                            0.7319 0.013 *  
3-MeC23                        0.7441 0.043 *  
19-, 13-, 11-MeC37             0.7556 0.008 ** 
C24                            0.7665 0.077 .  
4-MeC28                        0.7773 0.029 *  
5,11-diMeC23                   0.7878 0.001 ***
10-MeC26                       0.7979 0.099 .  
3-MeC31; 5,21-diMeC31          0.8077 0.138    
5,9-diMeC25                    0.8173 0.166    
5-MeC23                        0.8260 0.001 ***
10-MeC28                       0.8347 0.159    
5-MeC25                        0.8434 0.221    
17,21-; 13,25-; 11,21-diMeC37  0.8519 0.045 *  
4-MeC26                        0.8604 0.002 ** 
4,8,12-triMeC26                0.8683 0.016 *  
C25:1                          0.8755 0.137    
5,9,15,19-tetraMeC29??         0.8822 0.044 *  
11-MeC23                       0.8886 0.075 .  
15-, 13-, 11-MeC29             0.8950 0.859    
5-MeC27                        0.9009 0.032 *  
unknown3                       0.9068 0.021 *  
9,21-diMeC31                   0.9122 0.088 .  
9,13-; 9,15-diMeC25            0.9174 0.027 *  
15-, 13-, 11-MeC31             0.9226 0.291    
C40                            0.9277 0.001 ***
14-MeC28                       0.9325 0.001 ***
4,10-; 4,14-; 4,16-diMeC24     0.9373 0.059 .  
3,11-; 3,9-diMeC27             0.9417 0.715    
C30                            0.9461 0.023 *  
2-MeC23                        0.9503 0.001 ***
3-MeC29                        0.9546 0.839    
C33                            0.9587 0.009 ** 
13-,11-MeC25                   0.9627 0.889    
C28                            0.9664 0.787    
C34                            0.9698 0.004 ** 
7-MeC25                        0.9729 0.376    
C29:1                          0.9758 0.169    
C35                            0.9785 0.015 *  
C26                            0.9812 0.994    
C37                            0.9837 0.001 ***
12-,11-,10-MeC24               0.9861 0.004 ** 
C39                            0.9885 0.019 *  
9,3-diMeC29                    0.9908 0.939    
14-,12-MeC32; 3,11,19-triMeC32 0.9928 0.020 *  
4,16-; 4,18-diMeC26            0.9947 0.120    
C32                            0.9966 0.003 ** 
C38                            0.9984 0.020 *  
11,17-diMeC29                  1.0000 0.170    

Contrast: Vv_Sv_pupae_Vv_worker 

                                 average        sd  ratio    ava       avb
C25                            0.0979875 2.845e-02  3.445 3.4926 23.090112
C27                            0.0861946 5.843e-02  1.475 2.7595 19.998465
13-,11-MeC25                   0.0264101 2.405e-02  1.098 1.2870  6.065709
3-MeC25                        0.0236846 8.472e-03  2.796 1.3058  6.042743
2,7-diMeC35                    0.0209593 9.545e-04 21.958 4.5826  0.390723
3-MeC27, 11,17-diMeC27         0.0153785 1.255e-02  1.225 2.4376  5.471026
C21                            0.0124914 1.414e-04 88.313 2.5983  0.099983
15-, 13-, 11-MeC35             0.0116284 3.828e-04 30.374 2.5948  0.269083
unknown                        0.0114436 4.513e-04 25.359 2.5885  0.299834
C26                            0.0114061 4.857e-03  2.348 1.3557  3.636886
7,11-; 7,21-diMeC33            0.0113128 1.226e-03  9.230 2.6425  0.379958
10-MeC28                       0.0109725 1.035e-03 10.606 2.5864  0.391864
15-,13-,11-MeC33               0.0108325 4.829e-04 22.431 2.4381  0.271577
C31:1                          0.0107407 1.171e-03  9.174 2.7137  0.565512
3,17-; 3,13-;3,11-diMeC31      0.0100838 8.181e-04 12.326 2.4104  0.393633
C31                            0.0097125 9.801e-04  9.910 2.4308  0.488263
3,9-; 3,13-diMeC25             0.0086880 3.074e-03  2.826 2.0788  2.411049
13-,11-,9-MeC27                0.0082799 4.583e-03  1.807 2.6058  2.814299
4-MeC28                        0.0075318 4.884e-04 15.422 2.0644  0.558058
C22                            0.0074681 1.886e-04 39.603 1.6279  0.134252
C29                            0.0073661 6.896e-03  1.068 1.7093  3.066851
17,21-; 13,25-; 11,21-diMeC37  0.0069700 3.710e-04 18.788 1.5694  0.175364
19-, 13-, 11-MeC37             0.0066797 2.371e-04 28.175 1.4319  0.095935
15-, 13-, 11-MeC29             0.0058211 3.356e-03  1.734 2.2511  1.086894
15-, 13-, 11-MeC31             0.0058094 8.967e-04  6.479 1.5238  0.361888
3,7-diMeC23                    0.0056178 2.719e-03  2.066 1.7241  0.600554
3-MeC31; 5,21-diMeC31          0.0056071 1.077e-03  5.207 1.6340  0.512584
10-MeC26                       0.0055676 3.829e-03  1.454 2.1135  1.064296
4,8,12-triMeC26                0.0053462 1.739e-04 30.745 1.1651  0.095863
4-MeC24                        0.0050477 2.273e-03  2.220 1.5781  0.568612
5,9-diMeC25                    0.0050245 1.869e-03  2.688 1.5619  1.380686
9,21-diMeC31                   0.0048882 1.417e-03  3.449 1.3225  0.344867
3-MeC26                        0.0048561 2.071e-03  2.345 1.5904  0.619143
5,11-diMeC23                   0.0046452 1.193e-03  3.895 1.1900  0.260955
9,13-; 9,19-MeC27              0.0046240 9.165e-04  5.045 1.2725  0.347712
5,9,15,19-tetraMeC29??         0.0045125 9.569e-04  4.716 1.1981  0.295548
9,3-diMeC29                    0.0044587 1.365e-03  3.267 1.3685  0.476779
5-MeC25                        0.0044466 2.212e-03  2.010 1.2537  1.684252
4-MeC26                        0.0042556 3.987e-04 10.672 1.0084  0.157270
3-MeC23                        0.0041337 2.631e-03  1.571 1.4174  1.020160
C25:1                          0.0040656 1.351e-03  3.010 1.1439  0.330828
5-MeC27                        0.0032679 7.744e-04  4.220 0.9754  0.321839
9,13-; 9,15-diMeC25            0.0032249 5.902e-04  5.464 0.8043  0.159354
5-MeC23                        0.0031813 1.727e-03  1.842 0.9918  0.355568
C28                            0.0030895 1.742e-03  1.773 1.2806  0.940369
C40                            0.0027958 1.856e-04 15.066 0.6099  0.050703
3-MeC29                        0.0027575 1.955e-03  1.410 1.8226  1.271118
7-MeC25                        0.0026614 1.193e-03  2.232 0.6112  0.755181
11-MeC23                       0.0026301 1.249e-03  2.106 0.7433  0.541819
14-MeC28                       0.0025838 7.541e-05 34.261 0.5536  0.036808
C24                            0.0025460 1.778e-03  1.432 1.3433  1.755628
C29:1                          0.0025226 8.973e-04  2.811 0.8519  0.347395
C23                            0.0024918 1.952e-03  1.276 1.8678  1.894263
C33                            0.0024141 1.089e-04 22.163 0.5409  0.058118
3,11-; 3,9-diMeC27             0.0024062 1.540e-03  1.563 1.7623  1.592688
2-MeC23                        0.0022759 8.732e-05 26.063 0.4823  0.027102
C30                            0.0021415 7.117e-04  3.009 0.6130  0.184672
unknown3                       0.0019984 9.972e-04  2.004 0.9736  0.573916
C34                            0.0018669 1.120e-04 16.665 0.4111  0.037683
4,10-; 4,14-; 4,16-diMeC24     0.0016250 9.977e-04  1.629 0.5582  0.366659
4,16-; 4,18-diMeC26            0.0015806 6.501e-04  2.431 0.4850  0.168851
C35                            0.0014941 6.762e-05 22.095 0.3220  0.023187
C37                            0.0013562 5.125e-05 26.463 0.2973  0.026010
12-,11-,10-MeC24               0.0013313 1.958e-05 68.009 0.2741  0.007826
C39                            0.0012619 1.010e-04 12.499 0.2802  0.027869
14-,12-MeC32; 3,11,19-triMeC32 0.0010769 9.316e-05 11.559 0.2455  0.030113
C32                            0.0010308 9.414e-05 10.949 0.2361  0.029971
C38                            0.0009963 9.191e-05 10.841 0.2275  0.028225
11,17-diMeC29                  0.0007032 2.779e-04  2.530 0.2065  0.066995
                               cumsum     p    
C25                            0.1683 0.078 .  
C27                            0.3163 0.252    
13-,11-MeC25                   0.3617 0.125    
3-MeC25                        0.4024 0.107    
2,7-diMeC35                    0.4384 0.001 ***
3-MeC27, 11,17-diMeC27         0.4648 0.865    
C21                            0.4862 0.001 ***
15-, 13-, 11-MeC35             0.5062 0.001 ***
unknown                        0.5258 0.443    
C26                            0.5454 0.102    
7,11-; 7,21-diMeC33            0.5649 0.007 ** 
10-MeC28                       0.5837 0.001 ***
15-,13-,11-MeC33               0.6023 0.001 ***
C31:1                          0.6208 0.007 ** 
3,17-; 3,13-;3,11-diMeC31      0.6381 0.003 ** 
C31                            0.6548 0.097 .  
3,9-; 3,13-diMeC25             0.6697 0.126    
13-,11-,9-MeC27                0.6839 0.987    
4-MeC28                        0.6968 0.008 ** 
C22                            0.7097 0.018 *  
C29                            0.7223 0.963    
17,21-; 13,25-; 11,21-diMeC37  0.7343 0.019 *  
19-, 13-, 11-MeC37             0.7458 0.001 ***
15-, 13-, 11-MeC29             0.7557 0.373    
15-, 13-, 11-MeC31             0.7657 0.038 *  
3,7-diMeC23                    0.7754 0.039 *  
3-MeC31; 5,21-diMeC31          0.7850 0.118    
10-MeC26                       0.7946 0.113    
4,8,12-triMeC26                0.8037 0.001 ***
4-MeC24                        0.8124 0.054 .  
5,9-diMeC25                    0.8210 0.154    
9,21-diMeC31                   0.8294 0.006 ** 
3-MeC26                        0.8378 0.676    
5,11-diMeC23                   0.8458 0.024 *  
9,13-; 9,19-MeC27              0.8537 0.664    
5,9,15,19-tetraMeC29??         0.8615 0.019 *  
9,3-diMeC29                    0.8691 0.072 .  
5-MeC25                        0.8767 0.219    
4-MeC26                        0.8841 0.014 *  
3-MeC23                        0.8912 0.168    
C25:1                          0.8981 0.081 .  
5-MeC27                        0.9037 0.037 *  
9,13-; 9,15-diMeC25            0.9093 0.012 *  
5-MeC23                        0.9147 0.048 *  
C28                            0.9201 0.358    
C40                            0.9249 0.001 ***
3-MeC29                        0.9296 0.787    
7-MeC25                        0.9342 0.130    
11-MeC23                       0.9387 0.135    
14-MeC28                       0.9431 0.001 ***
C24                            0.9475 0.697    
C29:1                          0.9518 0.051 .  
C23                            0.9561 0.999    
C33                            0.9602 0.001 ***
3,11-; 3,9-diMeC27             0.9644 0.784    
2-MeC23                        0.9683 0.003 ** 
C30                            0.9720 0.033 *  
unknown3                       0.9754 0.137    
C34                            0.9786 0.001 ***
4,10-; 4,14-; 4,16-diMeC24     0.9814 0.169    
4,16-; 4,18-diMeC26            0.9841 0.027 *  
C35                            0.9867 0.019 *  
C37                            0.9890 0.001 ***
12-,11-,10-MeC24               0.9913 0.006 ** 
C39                            0.9935 0.020 *  
14-,12-MeC32; 3,11,19-triMeC32 0.9953 0.019 *  
C32                            0.9971 0.001 ***
C38                            0.9988 0.019 *  
11,17-diMeC29                  1.0000 0.221    

Contrast: Vg_queen_Vv_queen 

                                 average        sd  ratio      ava       avb
C27                            0.0680851 0.0590583 1.1528 19.13265 30.889800
C25                            0.0523895 0.0198828 2.6349  7.99121 18.469107
3-MeC27, 11,17-diMeC27         0.0399527 0.0120413 3.3180 12.34985  7.677187
3-MeC25                        0.0216385 0.0125398 1.7256  6.22495  3.447627
C29                            0.0179949 0.0057710 3.1181  2.47821  6.077190
C26                            0.0142828 0.0040935 3.4891  1.98841  4.844974
3-MeC29                        0.0125142 0.0039103 3.2004  2.04787  4.550709
3-MeC26                        0.0121595 0.0069379 1.7526  3.02981  0.597905
13-,11-,9-MeC27                0.0107030 0.0046399 2.3068  3.66622  1.525616
9,13-; 9,19-MeC27              0.0104574 0.0036930 2.8317  2.28461  0.193123
7,11-; 7,21-diMeC33            0.0062623 0.0018345 3.4136  1.30764  1.739472
3-MeC31; 5,21-diMeC31          0.0057916 0.0033985 1.7042  1.00081  2.067483
9,3-diMeC29                    0.0056156 0.0009765 5.7505  1.61551  0.492402
2,7-diMeC35                    0.0053113 0.0058438 0.9089  1.81279  1.147961
10-MeC28                       0.0051408 0.0047990 1.0712  1.38050  0.352327
C31                            0.0050431 0.0062515 0.8067  1.39129  0.598271
C31:1                          0.0045951 0.0043289 1.0615  1.19442  0.728732
17,21-; 13,25-; 11,21-diMeC37  0.0043396 0.0045512 0.9535  0.97083  0.102916
unknown                        0.0042058 0.0056609 0.7429  1.01465  0.219948
15-,13-,11-MeC33               0.0038162 0.0053288 0.7161  1.05411  0.307170
15-, 13-, 11-MeC29             0.0037658 0.0038960 0.9666  1.60711  0.853947
3,9-; 3,13-diMeC25             0.0035693 0.0012848 2.7781  0.92325  0.960631
5,9,15,19-tetraMeC29??         0.0035594 0.0035633 0.9989  0.93775  0.257564
C21                            0.0034919 0.0050962 0.6852  0.72118  0.043322
C23                            0.0034340 0.0030262 1.1348  0.78700  0.481430
13-,11-MeC25                   0.0033611 0.0023371 1.4381  0.78586  1.415207
3,17-; 3,13-;3,11-diMeC31      0.0032214 0.0037629 0.8561  0.82559  0.298339
15-, 13-, 11-MeC31             0.0031995 0.0038010 0.8417  1.15884  0.580661
15-, 13-, 11-MeC35             0.0031729 0.0038589 0.8222  0.84799  0.213408
4-MeC28                        0.0031540 0.0026102 1.2083  1.00719  0.386476
10-MeC26                       0.0030246 0.0033726 0.8968  0.92641  0.398062
C28                            0.0030077 0.0015076 1.9950  1.16273  1.764270
unknown3                       0.0028684 0.0025905 1.1072  0.84506  0.282906
4-MeC24                        0.0028452 0.0040088 0.7098  0.65671  0.119641
C22                            0.0027662 0.0040093 0.6899  0.58370  0.045030
3,11-; 3,9-diMeC27             0.0027432 0.0007430 3.6918  1.35910  0.810468
3,7-diMeC23                    0.0026192 0.0029370 0.8918  0.51086  0.166557
9,21-diMeC31                   0.0025316 0.0008583 2.9497  0.87036  1.085511
C25:1                          0.0022511 0.0022719 0.9908  0.57053  0.120314
4,8,12-triMeC26                0.0021124 0.0026580 0.7947  0.54508  0.122606
5-MeC25                        0.0020810 0.0017107 1.2164  0.55815  0.410509
3-MeC23                        0.0020134 0.0020734 0.9711  0.43970  0.208927
C24                            0.0019925 0.0006923 2.8781  0.39166  0.637011
19-, 13-, 11-MeC37             0.0019810 0.0026844 0.7380  0.42604  0.048110
5-MeC27                        0.0017768 0.0022748 0.7811  0.48396  0.130110
5,9-diMeC25                    0.0017236 0.0017699 0.9739  0.68511  0.486854
5,11-diMeC23                   0.0017191 0.0021693 0.7925  0.34688  0.077160
C30                            0.0016555 0.0013706 1.2079  0.57165  0.241855
C29:1                          0.0016503 0.0013922 1.1854  0.56390  0.266204
4-MeC26                        0.0015047 0.0021707 0.6932  0.33821  0.049172
11-MeC23                       0.0013409 0.0015274 0.8779  0.26035  0.079039
5-MeC23                        0.0012219 0.0015039 0.8125  0.24239  0.056994
9,13-; 9,15-diMeC25            0.0011620 0.0013612 0.8536  0.30960  0.086428
11,17-diMeC29                  0.0010773 0.0005946 1.8117  0.35359  0.138139
4,10-; 4,14-; 4,16-diMeC24     0.0010429 0.0012080 0.8633  0.22313  0.078669
7-MeC25                        0.0010411 0.0009762 1.0665  0.31671  0.215465
C40                            0.0009143 0.0012371 0.7391  0.19742  0.024490
2-MeC23                        0.0008747 0.0012407 0.7050  0.17783  0.014089
C33                            0.0008355 0.0012187 0.6856  0.20483  0.042297
4,16-; 4,18-diMeC26            0.0008103 0.0005958 1.3600  0.23058  0.068523
14-MeC28                       0.0006592 0.0007477 0.8816  0.15279  0.020958
C35                            0.0006509 0.0008891 0.7321  0.13729  0.018403
C38                            0.0006441 0.0008927 0.7216  0.14659  0.021068
C39                            0.0006248 0.0008662 0.7213  0.13177  0.012242
C34                            0.0005626 0.0007334 0.7671  0.14891  0.055557
14-,12-MeC32; 3,11,19-triMeC32 0.0005618 0.0007287 0.7710  0.12101  0.014861
12-,11-,10-MeC24               0.0005071 0.0007326 0.6922  0.10378  0.005586
C37                            0.0003840 0.0004953 0.7753  0.08522  0.016994
C32                            0.0002704 0.0003364 0.8036  0.08229  0.038016
                               cumsum     p   
C27                            0.1684 0.493   
C25                            0.2980 0.719   
3-MeC27, 11,17-diMeC27         0.3968 0.164   
3-MeC25                        0.4503 0.120   
C29                            0.4949 0.681   
C26                            0.5302 0.002 **
3-MeC29                        0.5611 0.011 * 
3-MeC26                        0.5912 0.398   
13-,11-,9-MeC27                0.6177 0.892   
9,13-; 9,19-MeC27              0.6436 0.338   
7,11-; 7,21-diMeC33            0.6590 0.034 * 
3-MeC31; 5,21-diMeC31          0.6734 0.128   
9,3-diMeC29                    0.6873 0.004 **
2,7-diMeC35                    0.7004 0.250   
10-MeC28                       0.7131 0.103   
C31                            0.7256 0.487   
C31:1                          0.7370 0.126   
17,21-; 13,25-; 11,21-diMeC37  0.7477 0.022 * 
unknown                        0.7581 0.970   
15-,13-,11-MeC33               0.7675 0.259   
15-, 13-, 11-MeC29             0.7768 0.870   
3,9-; 3,13-diMeC25             0.7857 0.586   
5,9,15,19-tetraMeC29??         0.7945 0.034 * 
C21                            0.8031 0.251   
C23                            0.8116 0.954   
13-,11-MeC25                   0.8199 0.715   
3,17-; 3,13-;3,11-diMeC31      0.8279 0.235   
15-, 13-, 11-MeC31             0.8358 0.274   
15-, 13-, 11-MeC35             0.8437 0.202   
4-MeC28                        0.8515 0.120   
10-MeC26                       0.8589 0.495   
C28                            0.8664 0.486   
unknown3                       0.8735 0.023 * 
4-MeC24                        0.8805 0.238   
C22                            0.8874 0.482   
3,11-; 3,9-diMeC27             0.8941 0.772   
3,7-diMeC23                    0.9006 0.457   
9,21-diMeC31                   0.9069 0.175   
C25:1                          0.9124 0.286   
4,8,12-triMeC26                0.9177 0.388   
5-MeC25                        0.9228 0.694   
3-MeC23                        0.9278 0.640   
C24                            0.9327 0.863   
19-, 13-, 11-MeC37             0.9376 0.226   
5-MeC27                        0.9420 0.131   
5,9-diMeC25                    0.9463 0.680   
5,11-diMeC23                   0.9505 0.242   
C30                            0.9546 0.108   
C29:1                          0.9587 0.182   
4-MeC26                        0.9624 0.242   
11-MeC23                       0.9658 0.556   
5-MeC23                        0.9688 0.457   
9,13-; 9,15-diMeC25            0.9717 0.197   
11,17-diMeC29                  0.9743 0.068 . 
4,10-; 4,14-; 4,16-diMeC24     0.9769 0.476   
7-MeC25                        0.9795 0.704   
C40                            0.9817 0.237   
2-MeC23                        0.9839 0.305   
C33                            0.9860 0.272   
4,16-; 4,18-diMeC26            0.9880 0.286   
14-MeC28                       0.9896 0.224   
C35                            0.9912 0.143   
C38                            0.9928 0.130   
C39                            0.9943 0.131   
C34                            0.9957 0.249   
14-,12-MeC32; 3,11,19-triMeC32 0.9971 0.107   
12-,11-,10-MeC24               0.9984 0.223   
C37                            0.9993 0.291   
C32                            1.0000 0.302   

Contrast: Vg_queen_Vg_Sv_Big 

                                 average        sd   ratio      ava      avb
C27                            0.0827368 0.0667145  1.2402 19.13265 35.68001
3-MeC27, 11,17-diMeC27         0.0446957 0.0252585  1.7695 12.34985  4.83138
C25                            0.0407638 0.0186457  2.1862  7.99121 16.14397
13-,11-,9-MeC27                0.0246648 0.0084952  2.9034  3.66622  8.59919
3-MeC25                        0.0246091 0.0187526  1.3123  6.22495  1.66525
3-MeC26                        0.0129524 0.0066900  1.9361  3.02981  0.43932
unknown                        0.0119368 0.0057254  2.0849  1.01465  3.40201
9,13-; 9,19-MeC27              0.0076057 0.0036250  2.0981  2.28461  0.76346
3-MeC29                        0.0070841 0.0006536 10.8383  2.04787  0.63105
9,3-diMeC29                    0.0059923 0.0009590  6.2485  1.61551  0.41706
2,7-diMeC35                    0.0058347 0.0070489  0.8278  1.81279  0.65229
C23                            0.0052531 0.0024753  2.1222  0.78700  1.57289
C31                            0.0050870 0.0059444  0.8558  1.39129  0.63725
15-, 13-, 11-MeC29             0.0050259 0.0032987  1.5236  1.60711  2.23737
C29                            0.0048682 0.0037427  1.3007  2.47821  3.24760
C31:1                          0.0043815 0.0048703  0.8996  1.19442  0.52501
7,11-; 7,21-diMeC33            0.0043040 0.0059762  0.7202  1.30764  0.47772
C21                            0.0042484 0.0027469  1.5466  0.72118  0.51152
3,11-; 3,9-diMeC27             0.0040738 0.0006934  5.8751  1.35910  0.54433
10-MeC28                       0.0039667 0.0044631  0.8888  1.38050  0.63619
C28                            0.0038643 0.0010008  3.8611  1.16273  0.38986
15-,13-,11-MeC33               0.0038023 0.0046661  0.8149  1.05411  0.46059
C22                            0.0035776 0.0014311  2.5000  0.58370  0.56328
15-, 13-, 11-MeC31             0.0033801 0.0038858  0.8699  1.15884  0.49210
3,9-; 3,13-diMeC25             0.0033766 0.0019294  1.7501  0.92325  0.84503
5,9,15,19-tetraMeC29??         0.0032657 0.0032976  0.9903  0.93775  0.35814
3,17-; 3,13-;3,11-diMeC31      0.0032490 0.0028546  1.1382  0.82559  0.54199
17,21-; 13,25-; 11,21-diMeC37  0.0031882 0.0043384  0.7349  0.97083  0.36005
C26                            0.0029911 0.0021313  1.4034  1.98841  2.19115
3,7-diMeC23                    0.0029520 0.0018969  1.5562  0.51086  0.36621
3-MeC31; 5,21-diMeC31          0.0029356 0.0025369  1.1572  1.00081  0.67751
10-MeC26                       0.0029297 0.0022735  1.2886  0.92641  0.73546
4-MeC24                        0.0028858 0.0036944  0.7811  0.65671  0.17262
4-MeC28                        0.0027061 0.0024686  1.0962  1.00719  0.48874
15-, 13-, 11-MeC35             0.0026726 0.0034498  0.7747  0.84799  0.39798
unknown3                       0.0026583 0.0022131  1.2011  0.84506  0.38633
13-,11-MeC25                   0.0025388 0.0016790  1.5121  0.78586  1.19835
19-, 13-, 11-MeC37             0.0021842 0.0016751  1.3039  0.42604  0.27104
9,21-diMeC31                   0.0021454 0.0022708  0.9448  0.87036  0.48718
5-MeC27                        0.0020690 0.0008352  2.4772  0.48396  0.51237
5,9-diMeC25                    0.0020590 0.0022354  0.9211  0.68511  0.27904
4,8,12-triMeC26                0.0020089 0.0018824  1.0672  0.54508  0.33768
C24                            0.0019553 0.0005667  3.4501  0.39166  0.61471
5-MeC25                        0.0019379 0.0021858  0.8866  0.55815  0.27791
C30                            0.0019261 0.0013430  1.4342  0.57165  0.18643
3-MeC23                        0.0019207 0.0022834  0.8412  0.43970  0.15319
C25:1                          0.0018316 0.0019987  0.9164  0.57053  0.29260
5,11-diMeC23                   0.0018279 0.0017965  1.0175  0.34688  0.14248
4-MeC26                        0.0016895 0.0015527  1.0881  0.33821  0.17070
C29:1                          0.0016463 0.0013512  1.2185  0.56390  0.27363
11-MeC23                       0.0013451 0.0014756  0.9115  0.26035  0.08157
11,17-diMeC29                  0.0013210 0.0005815  2.2719  0.35359  0.08939
7-MeC25                        0.0012936 0.0003093  4.1824  0.31671  0.36695
5-MeC23                        0.0012738 0.0013153  0.9684  0.24239  0.08810
9,13-; 9,15-diMeC25            0.0010741 0.0011918  0.9013  0.30960  0.14102
2-MeC23                        0.0010585 0.0006597  1.6045  0.17783  0.12946
4,10-; 4,14-; 4,16-diMeC24     0.0010155 0.0013179  0.7705  0.22313  0.04620
C40                            0.0009876 0.0008540  1.1565  0.19742  0.11155
C33                            0.0009608 0.0008088  1.1880  0.20483  0.12229
4,16-; 4,18-diMeC26            0.0008466 0.0005696  1.4864  0.23058  0.07599
C35                            0.0006741 0.0007517  0.8967  0.13729  0.04556
C38                            0.0006639 0.0007091  0.9362  0.14659  0.06245
C39                            0.0006495 0.0006977  0.9309  0.13177  0.04912
C34                            0.0006016 0.0005990  1.0044  0.14891  0.08105
12-,11-,10-MeC24               0.0005639 0.0005300  1.0639  0.10378  0.04505
14-MeC28                       0.0005485 0.0006227  0.8808  0.15279  0.07352
14-,12-MeC32; 3,11,19-triMeC32 0.0005466 0.0006033  0.9060  0.12101  0.04864
C37                            0.0004225 0.0003153  1.3399  0.08522  0.05837
C32                            0.0002785 0.0003022  0.9217  0.08229  0.04449
                               cumsum     p    
C27                            0.2046 0.208    
3-MeC27, 11,17-diMeC27         0.3151 0.058 .  
C25                            0.4159 0.909    
13-,11-,9-MeC27                0.4769 0.079 .  
3-MeC25                        0.5378 0.024 *  
3-MeC26                        0.5698 0.270    
unknown                        0.5993 0.499    
9,13-; 9,19-MeC27              0.6181 0.498    
3-MeC29                        0.6357 0.191    
9,3-diMeC29                    0.6505 0.001 ***
2,7-diMeC35                    0.6649 0.176    
C23                            0.6779 0.810    
C31                            0.6905 0.445    
15-, 13-, 11-MeC29             0.7029 0.664    
C29                            0.7149 0.991    
C31:1                          0.7258 0.116    
7,11-; 7,21-diMeC33            0.7364 0.217    
C21                            0.7469 0.103    
3,11-; 3,9-diMeC27             0.7570 0.226    
10-MeC28                       0.7668 0.247    
C28                            0.7764 0.123    
15-,13-,11-MeC33               0.7858 0.166    
C22                            0.7946 0.182    
15-, 13-, 11-MeC31             0.8030 0.183    
3,9-; 3,13-diMeC25             0.8113 0.662    
5,9,15,19-tetraMeC29??         0.8194 0.044 *  
3,17-; 3,13-;3,11-diMeC31      0.8274 0.181    
17,21-; 13,25-; 11,21-diMeC37  0.8353 0.104    
C26                            0.8427 0.925    
3,7-diMeC23                    0.8500 0.283    
3-MeC31; 5,21-diMeC31          0.8573 0.633    
10-MeC26                       0.8645 0.509    
4-MeC24                        0.8716 0.171    
4-MeC28                        0.8783 0.150    
15-, 13-, 11-MeC35             0.8849 0.263    
unknown3                       0.8915 0.020 *  
13-,11-MeC25                   0.8978 0.880    
19-, 13-, 11-MeC37             0.9032 0.113    
9,21-diMeC31                   0.9085 0.285    
5-MeC27                        0.9136 0.026 *  
5,9-diMeC25                    0.9187 0.687    
4,8,12-triMeC26                0.9237 0.425    
C24                            0.9285 0.919    
5-MeC25                        0.9333 0.764    
C30                            0.9381 0.019 *  
3-MeC23                        0.9428 0.624    
C25:1                          0.9474 0.408    
5,11-diMeC23                   0.9519 0.152    
4-MeC26                        0.9561 0.094 .  
C29:1                          0.9601 0.135    
11-MeC23                       0.9634 0.508    
11,17-diMeC29                  0.9667 0.008 ** 
7-MeC25                        0.9699 0.645    
5-MeC23                        0.9731 0.396    
9,13-; 9,15-diMeC25            0.9757 0.181    
2-MeC23                        0.9783 0.083 .  
4,10-; 4,14-; 4,16-diMeC24     0.9809 0.456    
C40                            0.9833 0.122    
C33                            0.9857 0.111    
4,16-; 4,18-diMeC26            0.9878 0.192    
C35                            0.9894 0.078 .  
C38                            0.9911 0.060 .  
C39                            0.9927 0.059 .  
C34                            0.9942 0.145    
12-,11-,10-MeC24               0.9956 0.093 .  
14-MeC28                       0.9969 0.319    
14-,12-MeC32; 3,11,19-triMeC32 0.9983 0.084 .  
C37                            0.9993 0.191    
C32                            1.0000 0.269    

Contrast: Vg_queen_Vg_Sv_Small 

                                 average        sd  ratio      ava      avb
C27                            0.0602334 0.0504368 1.1942 19.13265 26.62179
3-MeC27, 11,17-diMeC27         0.0500932 0.0348235 1.4385 12.34985  2.41607
unknown                        0.0287145 0.0078655 3.6507  1.01465  6.75755
3-MeC25                        0.0254241 0.0202814 1.2536  6.22495  1.26236
C25                            0.0199204 0.0152842 1.3033  7.99121 10.16020
3-MeC26                        0.0131110 0.0066621 1.9680  3.02981  0.40760
C29                            0.0107564 0.0128875 0.8346  2.47821  4.57185
9,13-; 9,19-MeC27              0.0088930 0.0036177 2.4582  2.28461  0.50601
C23                            0.0084350 0.0046219 1.8250  0.78700  2.47400
15-, 13-, 11-MeC29             0.0066675 0.0043937 1.5175  1.60711  2.76461
C31                            0.0061894 0.0031318 1.9763  1.39129  1.35677
2,7-diMeC35                    0.0056847 0.0047884 1.1872  1.81279  1.37201
7,11-; 7,21-diMeC33            0.0052407 0.0029678 1.7658  1.30764  1.12652
C22                            0.0051519 0.0028043 1.8371  0.58370  1.35727
C24                            0.0050328 0.0021528 2.3378  0.39166  1.39822
C31:1                          0.0048689 0.0028123 1.7313  1.19442  1.05533
3-MeC29                        0.0048589 0.0010703 4.5397  2.04787  1.07608
15-,13-,11-MeC33               0.0047389 0.0020041 2.3646  1.05411  1.02414
C21                            0.0046450 0.0016418 2.8292  0.72118  0.74951
13-,11-,9-MeC27                0.0046248 0.0038035 1.2159  3.66622  3.90365
3,17-; 3,13-;3,11-diMeC31      0.0042263 0.0014964 2.8244  0.82559  1.12840
3,9-; 3,13-diMeC25             0.0041330 0.0009492 4.3543  0.92325  1.29886
3,7-diMeC23                    0.0041220 0.0018946 2.1757  0.51086  1.06820
10-MeC28                       0.0039190 0.0030606 1.2805  1.38050  1.17518
4-MeC24                        0.0035498 0.0017823 1.9917  0.65671  0.58508
17,21-; 13,25-; 11,21-diMeC37  0.0035399 0.0030020 1.1792  0.97083  0.67195
15-, 13-, 11-MeC35             0.0034172 0.0014574 2.3448  0.84799  0.84760
3-MeC31; 5,21-diMeC31          0.0033446 0.0012830 2.6068  1.00081  1.17434
15-, 13-, 11-MeC31             0.0031650 0.0025002 1.2659  1.15884  0.92909
C26                            0.0031386 0.0014926 2.1029  1.98841  1.80353
9,3-diMeC29                    0.0031312 0.0013482 2.3224  1.61551  0.98927
5,9,15,19-tetraMeC29??         0.0030745 0.0020986 1.4650  0.93775  0.82408
10-MeC26                       0.0030715 0.0019093 1.6087  0.92641  0.83921
4,8,12-triMeC26                0.0029123 0.0012469 2.3356  0.54508  0.87974
C28                            0.0025977 0.0012607 2.0604  1.16273  0.65027
19-, 13-, 11-MeC37             0.0025570 0.0010308 2.4806  0.42604  0.49476
3-MeC23                        0.0024869 0.0009493 2.6197  0.43970  0.49302
13-,11-MeC25                   0.0023552 0.0016498 1.4276  0.78586  1.11356
4-MeC28                        0.0022721 0.0015071 1.5076  1.00719  0.99242
3,11-; 3,9-diMeC27             0.0022688 0.0013729 1.6525  1.35910  0.90534
5,11-diMeC23                   0.0022574 0.0006945 3.2505  0.34688  0.40015
5-MeC25                        0.0022353 0.0013615 1.6418  0.55815  0.49795
unknown3                       0.0022281 0.0013539 1.6457  0.84506  0.87359
4-MeC26                        0.0020238 0.0006646 3.0450  0.33821  0.37127
5-MeC27                        0.0019794 0.0008801 2.2491  0.48396  0.45864
9,21-diMeC31                   0.0019446 0.0016182 1.2017  0.87036  0.71250
5,9-diMeC25                    0.0018854 0.0017062 1.1050  0.68511  0.48099
C25:1                          0.0016741 0.0017672 0.9473  0.57053  0.36233
11-MeC23                       0.0016594 0.0007428 2.2340  0.26035  0.27013
5-MeC23                        0.0016068 0.0005797 2.7720  0.24239  0.28795
2-MeC23                        0.0013923 0.0005091 2.7347  0.17783  0.32976
7-MeC25                        0.0013504 0.0005511 2.4505  0.31671  0.40103
C30                            0.0012697 0.0008739 1.4530  0.57165  0.48323
C40                            0.0012054 0.0004321 2.7898  0.19742  0.24226
9,13-; 9,15-diMeC25            0.0012017 0.0006440 1.8659  0.30960  0.29259
C33                            0.0011958 0.0002961 4.0385  0.20483  0.26328
4,10-; 4,14-; 4,16-diMeC24     0.0011365 0.0009192 1.2364  0.22313  0.13485
C29:1                          0.0011261 0.0011793 0.9549  0.56390  0.40917
11,17-diMeC29                  0.0011196 0.0006091 1.8382  0.35359  0.12967
C35                            0.0008221 0.0003218 2.5549  0.13729  0.13438
14-MeC28                       0.0007681 0.0003186 2.4108  0.15279  0.21774
C38                            0.0007662 0.0004359 1.7579  0.14659  0.12383
C39                            0.0007573 0.0004256 1.7792  0.13177  0.11378
12-,11-,10-MeC24               0.0007358 0.0002128 3.4573  0.10378  0.14817
C34                            0.0007255 0.0002639 2.7486  0.14891  0.15539
14-,12-MeC32; 3,11,19-triMeC32 0.0006741 0.0003101 2.1738  0.12101  0.12559
4,16-; 4,18-diMeC26            0.0006048 0.0005818 1.0394  0.23058  0.11296
C37                            0.0005702 0.0001849 3.0835  0.08522  0.14701
C32                            0.0003498 0.0001484 2.3573  0.08229  0.09438
                               cumsum     p   
C27                            0.1569 0.659   
3-MeC27, 11,17-diMeC27         0.2874 0.022 * 
unknown                        0.3622 0.002 **
3-MeC25                        0.4285 0.022 * 
C25                            0.4804 0.998   
3-MeC26                        0.5145 0.293   
C29                            0.5426 0.864   
9,13-; 9,19-MeC27              0.5657 0.449   
C23                            0.5877 0.482   
15-, 13-, 11-MeC29             0.6051 0.257   
C31                            0.6212 0.262   
2,7-diMeC35                    0.6360 0.200   
7,11-; 7,21-diMeC33            0.6497 0.073 . 
C22                            0.6631 0.014 * 
C24                            0.6762 0.072 . 
C31:1                          0.6889 0.048 * 
3-MeC29                        0.7015 0.406   
15-,13-,11-MeC33               0.7139 0.046 * 
C21                            0.7260 0.070 . 
13-,11-,9-MeC27                0.7380 1.000   
3,17-; 3,13-;3,11-diMeC31      0.7491 0.057 . 
3,9-; 3,13-diMeC25             0.7598 0.618   
3,7-diMeC23                    0.7706 0.025 * 
10-MeC28                       0.7808 0.288   
4-MeC24                        0.7900 0.038 * 
17,21-; 13,25-; 11,21-diMeC37  0.7992 0.076 . 
15-, 13-, 11-MeC35             0.8081 0.132   
3-MeC31; 5,21-diMeC31          0.8169 0.550   
15-, 13-, 11-MeC31             0.8251 0.240   
C26                            0.8333 0.911   
9,3-diMeC29                    0.8414 0.251   
5,9,15,19-tetraMeC29??         0.8494 0.070 . 
10-MeC26                       0.8574 0.451   
4,8,12-triMeC26                0.8650 0.027 * 
C28                            0.8718 0.699   
19-, 13-, 11-MeC37             0.8785 0.058 . 
3-MeC23                        0.8849 0.501   
13-,11-MeC25                   0.8911 0.916   
4-MeC28                        0.8970 0.277   
3,11-; 3,9-diMeC27             0.9029 0.901   
5,11-diMeC23                   0.9088 0.049 * 
5-MeC25                        0.9146 0.703   
unknown3                       0.9204 0.101   
4-MeC26                        0.9257 0.013 * 
5-MeC27                        0.9309 0.038 * 
9,21-diMeC31                   0.9359 0.443   
5,9-diMeC25                    0.9408 0.722   
C25:1                          0.9452 0.429   
11-MeC23                       0.9495 0.408   
5-MeC23                        0.9537 0.253   
2-MeC23                        0.9573 0.014 * 
7-MeC25                        0.9608 0.629   
C30                            0.9642 0.311   
C40                            0.9673 0.027 * 
9,13-; 9,15-diMeC25            0.9704 0.130   
C33                            0.9735 0.019 * 
4,10-; 4,14-; 4,16-diMeC24     0.9765 0.367   
C29:1                          0.9794 0.610   
11,17-diMeC29                  0.9824 0.020 * 
C35                            0.9845 0.006 **
14-MeC28                       0.9865 0.127   
C38                            0.9885 0.013 * 
C39                            0.9905 0.009 **
12-,11-,10-MeC24               0.9924 0.012 * 
C34                            0.9943 0.062 . 
14-,12-MeC32; 3,11,19-triMeC32 0.9960 0.015 * 
4,16-; 4,18-diMeC26            0.9976 0.664   
C37                            0.9991 0.041 * 
C32                            1.0000 0.134   

Contrast: Vg_queen_Vv_Sv_Big 

                                 average        sd   ratio      ava      avb
C25                            0.1317026 0.0236226  5.5753  7.99121 34.33173
C27                            0.0971788 0.0690637  1.4071 19.13265 37.67846
3-MeC27, 11,17-diMeC27         0.0577407 0.0350312  1.6483 12.34985  0.80172
3-MeC25                        0.0272930 0.0206510  1.3216  6.22495  0.80270
C23                            0.0206368 0.0132745  1.5546  0.78700  4.89417
13-,11-,9-MeC27                0.0142913 0.0040578  3.5219  3.66622  0.80796
3-MeC26                        0.0141820 0.0066033  2.1477  3.02981  0.19342
9,13-; 9,19-MeC27              0.0105718 0.0035688  2.9623  2.28461  0.17026
3-MeC29                        0.0083983 0.0007034 11.9396  2.04787  0.36821
2,7-diMeC35                    0.0069436 0.0069975  0.9923  1.81279  0.42406
9,3-diMeC29                    0.0064468 0.0010438  6.1765  1.61551  0.32615
unknown                        0.0064359 0.0028618  2.2489  1.01465  1.71543
C31                            0.0054473 0.0066386  0.8206  1.39129  0.35012
10-MeC28                       0.0051752 0.0046549  1.1118  1.38050  0.34747
C28                            0.0051290 0.0009389  5.4626  1.16273  0.13693
7,11-; 7,21-diMeC33            0.0048176 0.0059029  0.8162  1.30764  0.38252
C31:1                          0.0047341 0.0053535  0.8843  1.19442  0.30968
C25:1                          0.0046859 0.0059527  0.7872  0.57053  0.95558
15-, 13-, 11-MeC29             0.0045996 0.0037937  1.2124  1.60711  0.68719
3,11-; 3,9-diMeC27             0.0043226 0.0007325  5.9011  1.35910  0.49458
C21                            0.0041870 0.0032488  1.2888  0.72118  0.47471
15-, 13-, 11-MeC31             0.0041576 0.0039235  1.0597  1.15884  0.32731
15-,13-,11-MeC33               0.0039565 0.0051272  0.7717  1.05411  0.28767
17,21-; 13,25-; 11,21-diMeC37  0.0039252 0.0043978  0.8925  0.97083  0.18578
5,9,15,19-tetraMeC29??         0.0037421 0.0035640  1.0500  0.93775  0.19225
10-MeC26                       0.0033612 0.0034676  0.9693  0.92641  0.28037
4-MeC28                        0.0033262 0.0025430  1.3080  1.00719  0.34687
3,9-; 3,13-diMeC25             0.0032652 0.0022891  1.4264  0.92325  0.77817
3,17-; 3,13-;3,11-diMeC31      0.0032327 0.0035921  0.8999  0.82559  0.30973
C29                            0.0032093 0.0022370  1.4346  2.47821  2.06953
C22                            0.0031647 0.0026423  1.1977  0.58370  0.31554
C26                            0.0031594 0.0017920  1.7631  1.98841  1.96187
3-MeC31; 5,21-diMeC31          0.0030421 0.0024153  1.2595  1.00081  0.70895
unknown3                       0.0029553 0.0024833  1.1901  0.84506  0.27135
15-, 13-, 11-MeC35             0.0029427 0.0036418  0.8081  0.84799  0.28308
4-MeC24                        0.0028863 0.0038442  0.7508  0.65671  0.12092
3,7-diMeC23                    0.0027813 0.0023658  1.1757  0.51086  0.26382
9,21-diMeC31                   0.0026578 0.0024353  1.0914  0.87036  0.33895
4,8,12-triMeC26                0.0025213 0.0006969  3.6179  0.54508  0.64513
C30                            0.0023135 0.0013256  1.7452  0.57165  0.10894
C29:1                          0.0022504 0.0013832  1.6270  0.56390  0.11381
13-,11-MeC25                   0.0022135 0.0016778  1.3193  0.78586  0.48969
5,9-diMeC25                    0.0021823 0.0020658  1.0564  0.68511  0.31959
C24                            0.0021560 0.0011754  1.8344  0.39166  0.73512
5-MeC25                        0.0021005 0.0022981  0.9140  0.55815  0.21683
19-, 13-, 11-MeC37             0.0019536 0.0023531  0.8302  0.42604  0.12330
3-MeC23                        0.0018862 0.0024350  0.7746  0.43970  0.11088
5-MeC27                        0.0017644 0.0021959  0.8035  0.48396  0.13468
5,11-diMeC23                   0.0017415 0.0020272  0.8591  0.34688  0.09064
4-MeC26                        0.0016265 0.0017550  0.9267  0.33821  0.12766
11,17-diMeC29                  0.0014940 0.0005749  2.5985  0.35359  0.05480
11-MeC23                       0.0013296 0.0015049  0.8835  0.26035  0.07228
5-MeC23                        0.0012586 0.0013448  0.9359  0.24239  0.07902
9,13-; 9,15-diMeC25            0.0011976 0.0011856  1.0102  0.30960  0.13114
7-MeC25                        0.0011173 0.0011519  0.9699  0.31671  0.14914
4,16-; 4,18-diMeC26            0.0010361 0.0005699  1.8182  0.23058  0.02335
4,10-; 4,14-; 4,16-diMeC24     0.0010045 0.0013026  0.7711  0.22313  0.04848
2-MeC23                        0.0009582 0.0009409  1.0184  0.17783  0.06932
C40                            0.0009108 0.0010677  0.8531  0.19742  0.06144
C33                            0.0008688 0.0010758  0.8076  0.20483  0.06514
C35                            0.0006554 0.0007987  0.8206  0.13729  0.03438
C38                            0.0006294 0.0008365  0.7524  0.14659  0.03127
C39                            0.0006269 0.0007535  0.8320  0.13177  0.03540
C34                            0.0005654 0.0007320  0.7724  0.14891  0.04858
14-,12-MeC32; 3,11,19-triMeC32 0.0005480 0.0006726  0.8148  0.12101  0.02616
14-MeC28                       0.0005412 0.0006232  0.8684  0.15279  0.07195
12-,11-,10-MeC24               0.0005254 0.0006358  0.8265  0.10378  0.02199
C37                            0.0003912 0.0004134  0.9463  0.08522  0.03580
C32                            0.0002940 0.0003418  0.8602  0.08229  0.02887
                               cumsum     p    
C25                            0.2433 0.001 ***
C27                            0.4228 0.062 .  
3-MeC27, 11,17-diMeC27         0.5295 0.005 ** 
3-MeC25                        0.5799 0.007 ** 
C23                            0.6180 0.007 ** 
13-,11-,9-MeC27                0.6444 0.818    
3-MeC26                        0.6706 0.207    
9,13-; 9,19-MeC27              0.6901 0.285    
3-MeC29                        0.7056 0.102    
2,7-diMeC35                    0.7185 0.088 .  
9,3-diMeC29                    0.7304 0.001 ***
unknown                        0.7423 0.963    
C31                            0.7523 0.357    
10-MeC28                       0.7619 0.054 .  
C28                            0.7714 0.006 ** 
7,11-; 7,21-diMeC33            0.7803 0.112    
C31:1                          0.7890 0.050 *  
C25:1                          0.7977 0.077 .  
15-, 13-, 11-MeC29             0.8062 0.817    
3,11-; 3,9-diMeC27             0.8141 0.145    
C21                            0.8219 0.096 .  
15-, 13-, 11-MeC31             0.8296 0.040 *  
15-,13-,11-MeC33               0.8369 0.140    
17,21-; 13,25-; 11,21-diMeC37  0.8441 0.027 *  
5,9,15,19-tetraMeC29??         0.8510 0.013 *  
10-MeC26                       0.8572 0.352    
4-MeC28                        0.8634 0.052 .  
3,9-; 3,13-diMeC25             0.8694 0.755    
3,17-; 3,13-;3,11-diMeC31      0.8754 0.152    
C29                            0.8813 1.000    
C22                            0.8872 0.293    
C26                            0.8930 0.959    
3-MeC31; 5,21-diMeC31          0.8986 0.614    
unknown3                       0.9041 0.006 ** 
15-, 13-, 11-MeC35             0.9095 0.172    
4-MeC24                        0.9148 0.148    
3,7-diMeC23                    0.9200 0.341    
9,21-diMeC31                   0.9249 0.061 .  
4,8,12-triMeC26                0.9295 0.095 .  
C30                            0.9338 0.002 ** 
C29:1                          0.9380 0.014 *  
13-,11-MeC25                   0.9421 0.965    
5,9-diMeC25                    0.9461 0.709    
C24                            0.9501 0.906    
5-MeC25                        0.9540 0.773    
19-, 13-, 11-MeC37             0.9576 0.147    
3-MeC23                        0.9611 0.669    
5-MeC27                        0.9643 0.084 .  
5,11-diMeC23                   0.9675 0.152    
4-MeC26                        0.9705 0.102    
11,17-diMeC29                  0.9733 0.001 ***
11-MeC23                       0.9757 0.528    
5-MeC23                        0.9781 0.390    
9,13-; 9,15-diMeC25            0.9803 0.117    
7-MeC25                        0.9823 0.783    
4,16-; 4,18-diMeC26            0.9843 0.036 *  
4,10-; 4,14-; 4,16-diMeC24     0.9861 0.475    
2-MeC23                        0.9879 0.139    
C40                            0.9896 0.143    
C33                            0.9912 0.154    
C35                            0.9924 0.078 .  
C38                            0.9935 0.071 .  
C39                            0.9947 0.064 .  
C34                            0.9958 0.147    
14-,12-MeC32; 3,11,19-triMeC32 0.9968 0.073 .  
14-MeC28                       0.9978 0.325    
12-,11-,10-MeC24               0.9987 0.114    
C37                            0.9995 0.226    
C32                            1.0000 0.211    

Contrast: Vg_queen_Vg_worker 

                                 average        sd  ratio      ava       avb
C27                            0.0625846 0.0309510 2.0221 19.13265 15.293287
3-MeC27, 11,17-diMeC27         0.0321975 0.0345047 0.9331 12.34985 15.462431
13-,11-,9-MeC27                0.0283580 0.0048653 5.8286  3.66622  9.337827
C29                            0.0219368 0.0416571 0.5266  2.47821  5.639507
3-MeC26                        0.0198850 0.0098576 2.0172  3.02981  6.175048
3-MeC25                        0.0191775 0.0126474 1.5163  6.22495  5.398630
9,13-; 9,19-MeC27              0.0170757 0.0091495 1.8663  2.28461  5.514843
C25                            0.0170627 0.0076409 2.2331  7.99121  6.619364
C23                            0.0096088 0.0153392 0.6264  0.78700  1.741316
C31                            0.0061083 0.0066094 0.9242  1.39129  0.811797
2,7-diMeC35                    0.0056835 0.0047733 1.1907  1.81279  1.371282
15-, 13-, 11-MeC29             0.0054772 0.0044706 1.2252  1.60711  2.374684
7,11-; 7,21-diMeC33            0.0047313 0.0048560 0.9743  1.30764  0.801191
10-MeC28                       0.0047183 0.0019743 2.3898  1.38050  1.621319
C31:1                          0.0047109 0.0042277 1.1143  1.19442  0.689630
C26                            0.0046582 0.0032960 1.4133  1.98841  1.138422
unknown                        0.0044822 0.0050639 0.8851  1.01465  0.394992
15-,13-,11-MeC33               0.0043108 0.0044002 0.9797  1.05411  0.687925
3,11-; 3,9-diMeC27             0.0038257 0.0006249 6.1225  1.35910  1.858511
13-,11-MeC25                   0.0037876 0.0028545 1.3269  0.78586  1.442143
C21                            0.0037404 0.0045951 0.8140  0.72118  0.187926
15-, 13-, 11-MeC31             0.0037324 0.0028437 1.3125  1.15884  1.158464
17,21-; 13,25-; 11,21-diMeC37  0.0034494 0.0032783 1.0522  0.97083  0.617633
10-MeC26                       0.0033195 0.0016300 2.0366  0.92641  0.988009
3,17-; 3,13-;3,11-diMeC31      0.0033148 0.0035487 0.9341  0.82559  0.322760
3-MeC31; 5,21-diMeC31          0.0030910 0.0028553 1.0825  1.00081  0.547347
5,9,15,19-tetraMeC29??         0.0030708 0.0030649 1.0019  0.93775  0.454114
15-, 13-, 11-MeC35             0.0030424 0.0027743 1.0966  0.84799  0.599851
3,9-; 3,13-diMeC25             0.0029630 0.0035792 0.8278  0.92325  0.407741
4-MeC24                        0.0029284 0.0039907 0.7338  0.65671  0.075379
3-MeC29                        0.0029260 0.0026961 1.0853  2.04787  1.513136
C22                            0.0028832 0.0035516 0.8118  0.58370  0.129486
unknown3                       0.0027793 0.0023832 1.1662  0.84506  0.324898
3,7-diMeC23                    0.0024713 0.0033546 0.7367  0.51086  0.055134
4-MeC28                        0.0023698 0.0016207 1.4622  1.00719  0.864690
C30                            0.0022087 0.0013474 1.6393  0.57165  0.129918
9,21-diMeC31                   0.0021244 0.0015908 1.3354  0.87036  0.724805
4,8,12-triMeC26                0.0019933 0.0020866 0.9553  0.54508  0.286644
19-, 13-, 11-MeC37             0.0019902 0.0022220 0.8957  0.42604  0.154636
5-MeC25                        0.0019341 0.0021150 0.9145  0.55815  0.295417
3-MeC23                        0.0019274 0.0026000 0.7413  0.43970  0.059511
5,9-diMeC25                    0.0018394 0.0016920 1.0871  0.68511  0.499156
C25:1                          0.0017677 0.0018445 0.9583  0.57053  0.338602
5-MeC27                        0.0017404 0.0015782 1.1028  0.48396  0.315244
5,11-diMeC23                   0.0016642 0.0023188 0.7177  0.34688  0.027494
4-MeC26                        0.0015298 0.0020005 0.7647  0.33821  0.073866
C28                            0.0015251 0.0009066 1.6821  1.16273  0.867296
C24                            0.0015190 0.0016094 0.9438  0.39166  0.139073
9,3-diMeC29                    0.0014975 0.0015411 0.9717  1.61551  1.409741
C29:1                          0.0014497 0.0009559 1.5167  0.56390  0.529027
11-MeC23                       0.0012685 0.0017083 0.7426  0.26035  0.033062
5-MeC23                        0.0011738 0.0016253 0.7222  0.24239  0.020794
7-MeC25                        0.0011258 0.0008959 1.2565  0.31671  0.263482
9,13-; 9,15-diMeC25            0.0011034 0.0009751 1.1316  0.30960  0.221788
4,10-; 4,14-; 4,16-diMeC24     0.0009968 0.0013771 0.7238  0.22313  0.030517
C33                            0.0009831 0.0011150 0.8817  0.20483  0.077500
C40                            0.0009215 0.0011534 0.7990  0.19742  0.039263
2-MeC23                        0.0008689 0.0012224 0.7108  0.17783  0.009933
4,16-; 4,18-diMeC26            0.0006932 0.0003533 1.9619  0.23058  0.271029
C38                            0.0006584 0.0008413 0.7827  0.14659  0.026390
14-MeC28                       0.0006568 0.0007202 0.9121  0.15279  0.022578
11,17-diMeC29                  0.0006532 0.0004930 1.3251  0.35359  0.355982
C35                            0.0006521 0.0008491 0.7680  0.13729  0.022635
C34                            0.0006504 0.0007234 0.8991  0.14891  0.041319
C39                            0.0006348 0.0008218 0.7724  0.13177  0.016341
14-,12-MeC32; 3,11,19-triMeC32 0.0005607 0.0006726 0.8336  0.12101  0.025346
12-,11-,10-MeC24               0.0005084 0.0007061 0.7200  0.10378  0.006701
C37                            0.0003920 0.0004745 0.8263  0.08522  0.017860
C32                            0.0002989 0.0003499 0.8542  0.08229  0.026339
                               cumsum     p   
C27                            0.1701 0.622   
3-MeC27, 11,17-diMeC27         0.2576 0.409   
13-,11-,9-MeC27                0.3346 0.016 * 
C29                            0.3943 0.622   
3-MeC26                        0.4483 0.036 * 
3-MeC25                        0.5004 0.165   
9,13-; 9,19-MeC27              0.5468 0.031 * 
C25                            0.5932 1.000   
C23                            0.6193 0.429   
C31                            0.6359 0.243   
2,7-diMeC35                    0.6513 0.176   
15-, 13-, 11-MeC29             0.6662 0.545   
7,11-; 7,21-diMeC33            0.6791 0.152   
10-MeC28                       0.6919 0.118   
C31:1                          0.7047 0.068 . 
C26                            0.7174 0.783   
unknown                        0.7296 0.989   
15-,13-,11-MeC33               0.7413 0.103   
3,11-; 3,9-diMeC27             0.7517 0.325   
13-,11-MeC25                   0.7620 0.771   
C21                            0.7721 0.152   
15-, 13-, 11-MeC31             0.7823 0.110   
17,21-; 13,25-; 11,21-diMeC37  0.7916 0.080 . 
10-MeC26                       0.8007 0.388   
3,17-; 3,13-;3,11-diMeC31      0.8097 0.168   
3-MeC31; 5,21-diMeC31          0.8181 0.600   
5,9,15,19-tetraMeC29??         0.8264 0.066 . 
15-, 13-, 11-MeC35             0.8347 0.206   
3,9-; 3,13-diMeC25             0.8427 0.756   
4-MeC24                        0.8507 0.145   
3-MeC29                        0.8586 0.808   
C22                            0.8665 0.409   
unknown3                       0.8740 0.017 * 
3,7-diMeC23                    0.8807 0.517   
4-MeC28                        0.8872 0.236   
C30                            0.8932 0.003 **
9,21-diMeC31                   0.8990 0.297   
4,8,12-triMeC26                0.9044 0.438   
19-, 13-, 11-MeC37             0.9098 0.155   
5-MeC25                        0.9150 0.799   
3-MeC23                        0.9203 0.651   
5,9-diMeC25                    0.9253 0.757   
C25:1                          0.9301 0.442   
5-MeC27                        0.9348 0.110   
5,11-diMeC23                   0.9393 0.193   
4-MeC26                        0.9435 0.148   
C28                            0.9476 0.990   
C24                            0.9518 0.978   
9,3-diMeC29                    0.9558 0.964   
C29:1                          0.9598 0.268   
11-MeC23                       0.9632 0.579   
5-MeC23                        0.9664 0.492   
7-MeC25                        0.9695 0.745   
9,13-; 9,15-diMeC25            0.9725 0.159   
4,10-; 4,14-; 4,16-diMeC24     0.9752 0.493   
C33                            0.9779 0.113   
C40                            0.9804 0.163   
2-MeC23                        0.9827 0.252   
4,16-; 4,18-diMeC26            0.9846 0.460   
C38                            0.9864 0.063 . 
14-MeC28                       0.9882 0.215   
11,17-diMeC29                  0.9900 0.490   
C35                            0.9917 0.092 . 
C34                            0.9935 0.126   
C39                            0.9952 0.064 . 
14-,12-MeC32; 3,11,19-triMeC32 0.9967 0.064 . 
12-,11-,10-MeC24               0.9981 0.157   
C37                            0.9992 0.249   
C32                            1.0000 0.231   

Contrast: Vg_queen_Vv_worker 

                                 average        sd  ratio      ava       avb
C25                            0.0754945 0.0322214 2.3430  7.99121 23.090112
C27                            0.0702733 0.0482917 1.4552 19.13265 19.998465
3-MeC27, 11,17-diMeC27         0.0437877 0.0245367 1.7846 12.34985  5.471026
13-,11-MeC25                   0.0275579 0.0246771 1.1167  0.78586  6.065709
3-MeC25                        0.0188106 0.0113536 1.6568  6.22495  6.042743
3-MeC26                        0.0120715 0.0068057 1.7737  3.02981  0.619143
3,9-; 3,13-diMeC25             0.0097172 0.0076151 1.2760  0.92325  2.411049
9,13-; 9,19-MeC27              0.0096845 0.0036423 2.6589  2.28461  0.347712
13-,11-,9-MeC27                0.0091870 0.0060333 1.5227  3.66622  2.814299
C26                            0.0084773 0.0053858 1.5740  1.98841  3.636886
2,7-diMeC35                    0.0071413 0.0069579 1.0264  1.81279  0.390723
C24                            0.0068198 0.0028643 2.3810  0.39166  1.755628
C29                            0.0066735 0.0042429 1.5729  2.47821  3.066851
C23                            0.0065099 0.0039912 1.6311  0.78700  1.894263
5-MeC25                        0.0064130 0.0041085 1.5609  0.55815  1.684252
9,3-diMeC29                    0.0056937 0.0015715 3.6230  1.61551  0.476779
5,9-diMeC25                    0.0054320 0.0039244 1.3842  0.68511  1.380686
C31                            0.0053341 0.0062029 0.8599  1.39129  0.488263
10-MeC28                       0.0050210 0.0046151 1.0880  1.38050  0.391864
7,11-; 7,21-diMeC33            0.0049941 0.0057972 0.8615  1.30764  0.379958
C31:1                          0.0045085 0.0046409 0.9715  1.19442  0.565512
3-MeC23                        0.0044703 0.0038450 1.1626  0.43970  1.020160
15-, 13-, 11-MeC29             0.0044247 0.0032317 1.3692  1.60711  1.086894
10-MeC26                       0.0043773 0.0032261 1.3569  0.92641  1.064296
unknown                        0.0041426 0.0051883 0.7985  1.01465  0.299834
15-, 13-, 11-MeC31             0.0040810 0.0038416 1.0623  1.15884  0.361888
15-,13-,11-MeC33               0.0040385 0.0050896 0.7935  1.05411  0.271577
17,21-; 13,25-; 11,21-diMeC37  0.0039773 0.0043709 0.9099  0.97083  0.175364
3-MeC29                        0.0038837 0.0019529 1.9887  2.04787  1.271118
C21                            0.0035625 0.0046340 0.7688  0.72118  0.099983
4-MeC24                        0.0035616 0.0027529 1.2938  0.65671  0.568612
5,9,15,19-tetraMeC29??         0.0035137 0.0033589 1.0461  0.93775  0.295548
3,7-diMeC23                    0.0033760 0.0026771 1.2610  0.51086  0.600554
3,17-; 3,13-;3,11-diMeC31      0.0032418 0.0033251 0.9750  0.82559  0.393633
3-MeC31; 5,21-diMeC31          0.0031990 0.0028956 1.1048  1.00081  0.512584
7-MeC25                        0.0030626 0.0022602 1.3550  0.31671  0.755181
C28                            0.0030090 0.0015599 1.9290  1.16273  0.940369
9,21-diMeC31                   0.0029867 0.0023142 1.2906  0.87036  0.344867
15-, 13-, 11-MeC35             0.0029640 0.0036502 0.8120  0.84799  0.269083
C22                            0.0028626 0.0034585 0.8277  0.58370  0.134252
11-MeC23                       0.0026398 0.0023537 1.1216  0.26035  0.541819
4-MeC28                        0.0025102 0.0022715 1.1051  1.00719  0.558058
unknown3                       0.0024278 0.0017920 1.3548  0.84506  0.573916
3,11-; 3,9-diMeC27             0.0023758 0.0018370 1.2933  1.35910  1.592688
4,8,12-triMeC26                0.0022461 0.0025456 0.8823  0.54508  0.095863
C25:1                          0.0021861 0.0017226 1.2691  0.57053  0.330828
C30                            0.0020377 0.0013229 1.5403  0.57165  0.184672
5,11-diMeC23                   0.0020277 0.0016543 1.2257  0.34688  0.260955
19-, 13-, 11-MeC37             0.0019556 0.0024243 0.8067  0.42604  0.095935
5-MeC23                        0.0018059 0.0015689 1.1511  0.24239  0.355568
5-MeC27                        0.0017770 0.0016525 1.0754  0.48396  0.321839
4,10-; 4,14-; 4,16-diMeC24     0.0016899 0.0014855 1.1376  0.22313  0.366659
4-MeC26                        0.0016699 0.0016192 1.0313  0.33821  0.157270
C29:1                          0.0014804 0.0012383 1.1955  0.56390  0.347395
11,17-diMeC29                  0.0014335 0.0006293 2.2778  0.35359  0.066995
9,13-; 9,15-diMeC25            0.0012322 0.0010692 1.1524  0.30960  0.159354
C40                            0.0009120 0.0011043 0.8259  0.19742  0.050703
2-MeC23                        0.0008894 0.0011342 0.7842  0.17783  0.027102
C33                            0.0008682 0.0010919 0.7952  0.20483  0.058118
4,16-; 4,18-diMeC26            0.0007261 0.0005127 1.4163  0.23058  0.168851
C35                            0.0006478 0.0008389 0.7723  0.13729  0.023187
C38                            0.0006456 0.0008316 0.7764  0.14659  0.028225
C39                            0.0006278 0.0007768 0.8081  0.13177  0.027869
C34                            0.0006000 0.0007446 0.8057  0.14891  0.037683
14-MeC28                       0.0005953 0.0007025 0.8474  0.15279  0.036808
14-,12-MeC32; 3,11,19-triMeC32 0.0005537 0.0006525 0.8487  0.12101  0.030113
12-,11-,10-MeC24               0.0005059 0.0006954 0.7275  0.10378  0.007826
C37                            0.0003795 0.0004469 0.8493  0.08522  0.026010
C32                            0.0003040 0.0003335 0.9115  0.08229  0.029971
                               cumsum     p    
C25                            0.1648 0.130    
C27                            0.3182 0.439    
3-MeC27, 11,17-diMeC27         0.4138 0.050 *  
13-,11-MeC25                   0.4740 0.039 *  
3-MeC25                        0.5150 0.145    
3-MeC26                        0.5414 0.281    
3,9-; 3,13-diMeC25             0.5626 0.030 *  
9,13-; 9,19-MeC27              0.5837 0.318    
13-,11-,9-MeC27                0.6038 0.997    
C26                            0.6223 0.133    
2,7-diMeC35                    0.6379 0.078 .  
C24                            0.6528 0.003 ** 
C29                            0.6673 0.994    
C23                            0.6815 0.772    
5-MeC25                        0.6955 0.030 *  
9,3-diMeC29                    0.7080 0.001 ***
5,9-diMeC25                    0.7198 0.040 *  
C31                            0.7315 0.382    
10-MeC28                       0.7424 0.058 .  
7,11-; 7,21-diMeC33            0.7533 0.096 .  
C31:1                          0.7632 0.089 .  
3-MeC23                        0.7729 0.087 .  
15-, 13-, 11-MeC29             0.7826 0.878    
10-MeC26                       0.7921 0.073 .  
unknown                        0.8012 0.999    
15-, 13-, 11-MeC31             0.8101 0.051 .  
15-,13-,11-MeC33               0.8189 0.133    
17,21-; 13,25-; 11,21-diMeC37  0.8276 0.023 *  
3-MeC29                        0.8361 0.613    
C21                            0.8439 0.138    
4-MeC24                        0.8516 0.029 *  
5,9,15,19-tetraMeC29??         0.8593 0.019 *  
3,7-diMeC23                    0.8667 0.093 .  
3,17-; 3,13-;3,11-diMeC31      0.8737 0.147    
3-MeC31; 5,21-diMeC31          0.8807 0.554    
7-MeC25                        0.8874 0.036 *  
C28                            0.8940 0.474    
9,21-diMeC31                   0.9005 0.018 *  
15-, 13-, 11-MeC35             0.9070 0.166    
C22                            0.9132 0.391    
11-MeC23                       0.9190 0.093 .  
4-MeC28                        0.9245 0.149    
unknown3                       0.9298 0.045 *  
3,11-; 3,9-diMeC27             0.9350 0.911    
4,8,12-triMeC26                0.9399 0.222    
C25:1                          0.9446 0.368    
C30                            0.9491 0.006 ** 
5,11-diMeC23                   0.9535 0.090 .  
19-, 13-, 11-MeC37             0.9578 0.135    
5-MeC23                        0.9617 0.108    
5-MeC27                        0.9656 0.080 .  
4,10-; 4,14-; 4,16-diMeC24     0.9693 0.044 *  
4-MeC26                        0.9729 0.098 .  
C29:1                          0.9762 0.205    
11,17-diMeC29                  0.9793 0.002 ** 
9,13-; 9,15-diMeC25            0.9820 0.097 .  
C40                            0.9840 0.136    
2-MeC23                        0.9859 0.192    
C33                            0.9878 0.152    
4,16-; 4,18-diMeC26            0.9894 0.343    
C35                            0.9908 0.085 .  
C38                            0.9922 0.070 .  
C39                            0.9936 0.068 .  
C34                            0.9949 0.128    
14-MeC28                       0.9962 0.245    
14-,12-MeC32; 3,11,19-triMeC32 0.9974 0.067 .  
12-,11-,10-MeC24               0.9985 0.130    
C37                            0.9993 0.234    
C32                            1.0000 0.172    

Contrast: Vv_queen_Vg_Sv_Big 

                                 average        sd  ratio       ava      avb
13-,11-,9-MeC27                3.537e-02 7.770e-03  4.552  1.525616  8.59919
C27                            2.457e-02 1.471e-02  1.671 30.889800 35.68001
3-MeC29                        1.960e-02 3.803e-03  5.154  4.550709  0.63105
unknown                        1.591e-02 7.538e-04 21.107  0.219948  3.40201
3-MeC27, 11,17-diMeC27         1.423e-02 4.946e-03  2.877  7.677187  4.83138
C29                            1.415e-02 7.097e-03  1.994  6.077190  3.24760
C25                            1.367e-02 8.872e-03  1.541 18.469107 16.14397
C26                            1.327e-02 2.445e-03  5.427  4.844974  2.19115
3-MeC25                        8.912e-03 1.844e-03  4.833  3.447627  1.66525
3-MeC31; 5,21-diMeC31          6.950e-03 2.245e-03  3.096  2.067483  0.67751
15-, 13-, 11-MeC29             6.917e-03 3.794e-03  1.823  0.853947  2.23737
C28                            6.872e-03 1.215e-03  5.654  1.764270  0.38986
7,11-; 7,21-diMeC33            6.309e-03 1.811e-03  3.483  1.739472  0.47772
C23                            5.457e-03 7.018e-04  7.776  0.481430  1.57289
9,21-diMeC31                   2.992e-03 9.716e-04  3.079  1.085511  0.48718
9,13-; 9,19-MeC27              2.852e-03 5.183e-04  5.502  0.193123  0.76346
C22                            2.591e-03 1.978e-04 13.103  0.045030  0.56328
2,7-diMeC35                    2.478e-03 1.235e-03  2.007  1.147961  0.65229
C21                            2.341e-03 4.812e-04  4.864  0.043322  0.51152
5-MeC27                        1.911e-03 6.006e-04  3.182  0.130110  0.51237
10-MeC26                       1.687e-03 8.224e-04  2.051  0.398062  0.73546
13-,11-MeC25                   1.565e-03 1.365e-03  1.147  1.415207  1.19835
10-MeC28                       1.419e-03 3.925e-04  3.616  0.352327  0.63619
C31:1                          1.379e-03 1.298e-03  1.062  0.728732  0.52501
3,11-; 3,9-diMeC27             1.331e-03 5.313e-04  2.505  0.810468  0.54433
17,21-; 13,25-; 11,21-diMeC37  1.286e-03 3.708e-04  3.467  0.102916  0.36005
3-MeC26                        1.233e-03 1.016e-03  1.214  0.597905  0.43932
3,17-; 3,13-;3,11-diMeC31      1.218e-03 5.702e-04  2.136  0.298339  0.54199
19-, 13-, 11-MeC37             1.115e-03 3.032e-04  3.676  0.048110  0.27104
4,8,12-triMeC26                1.075e-03 2.801e-04  3.840  0.122606  0.33768
3,9-; 3,13-diMeC25             1.049e-03 5.637e-04  1.860  0.960631  0.84503
5,9-diMeC25                    1.039e-03 3.215e-04  3.232  0.486854  0.27904
3,7-diMeC23                    9.983e-04 4.236e-04  2.357  0.166557  0.36621
15-, 13-, 11-MeC35             9.229e-04 3.512e-04  2.628  0.213408  0.39798
C25:1                          8.614e-04 8.036e-04  1.072  0.120314  0.29260
4-MeC28                        7.736e-04 5.297e-04  1.460  0.386476  0.48874
C29:1                          7.696e-04 6.487e-04  1.186  0.266204  0.27363
15-,13-,11-MeC33               7.671e-04 4.200e-04  1.826  0.307170  0.46059
7-MeC25                        7.574e-04 2.117e-04  3.578  0.215465  0.36695
5,9,15,19-tetraMeC29??         7.378e-04 5.448e-04  1.354  0.257564  0.35814
15-, 13-, 11-MeC31             7.329e-04 3.999e-04  1.833  0.580661  0.49210
5-MeC25                        6.630e-04 5.056e-04  1.311  0.410509  0.27791
4-MeC26                        6.077e-04 2.183e-04  2.784  0.049172  0.17070
2-MeC23                        5.769e-04 1.114e-04  5.179  0.014089  0.12946
unknown3                       5.534e-04 3.276e-04  1.689  0.282906  0.38633
9,3-diMeC29                    5.207e-04 4.076e-04  1.277  0.492402  0.41706
C40                            4.353e-04 2.006e-04  2.170  0.024490  0.11155
C31                            4.229e-04 4.145e-04  1.020  0.598271  0.63725
C33                            4.000e-04 7.983e-05  5.010  0.042297  0.12229
5,11-diMeC23                   3.374e-04 1.978e-04  1.706  0.077160  0.14248
C30                            3.340e-04 2.352e-04  1.420  0.241855  0.18643
3-MeC23                        3.288e-04 2.431e-04  1.353  0.208927  0.15319
4-MeC24                        2.949e-04 1.768e-04  1.668  0.119641  0.17262
9,13-; 9,15-diMeC25            2.797e-04 1.681e-04  1.664  0.086428  0.14102
14-MeC28                       2.669e-04 1.480e-04  1.804  0.020958  0.07352
4,16-; 4,18-diMeC26            2.658e-04 2.471e-04  1.075  0.068523  0.07599
11,17-diMeC29                  2.449e-04 1.298e-04  1.887  0.138139  0.08939
C24                            2.244e-04 1.632e-04  1.375  0.637011  0.61471
C38                            2.069e-04 8.974e-05  2.305  0.021068  0.06245
C37                            2.069e-04 9.444e-05  2.190  0.016994  0.05837
12-,11-,10-MeC24               1.973e-04 3.857e-05  5.115  0.005586  0.04505
4,10-; 4,14-; 4,16-diMeC24     1.866e-04 1.269e-04  1.471  0.078669  0.04620
C39                            1.844e-04 9.780e-05  1.885  0.012242  0.04912
14-,12-MeC32; 3,11,19-triMeC32 1.689e-04 7.928e-05  2.130  0.014861  0.04864
5-MeC23                        1.590e-04 1.098e-04  1.448  0.056994  0.08810
C35                            1.358e-04 6.284e-05  2.161  0.018403  0.04556
C34                            1.312e-04 8.450e-05  1.553  0.055557  0.08105
11-MeC23                       1.140e-04 7.249e-05  1.572  0.079039  0.08157
C32                            6.004e-05 4.778e-05  1.257  0.038016  0.04449
                               cumsum     p    
13-,11-,9-MeC27                0.1483 0.002 ** 
C27                            0.2512 0.991    
3-MeC29                        0.3334 0.001 ***
unknown                        0.4001 0.156    
3-MeC27, 11,17-diMeC27         0.4597 0.870    
C29                            0.5190 0.797    
C25                            0.5763 1.000    
C26                            0.6319 0.002 ** 
3-MeC25                        0.6693 0.923    
3-MeC31; 5,21-diMeC31          0.6984 0.016 *  
15-, 13-, 11-MeC29             0.7274 0.231    
C28                            0.7562 0.001 ***
7,11-; 7,21-diMeC33            0.7827 0.015 *  
C23                            0.8055 0.798    
9,21-diMeC31                   0.8181 0.030 *  
9,13-; 9,19-MeC27              0.8300 0.800    
C22                            0.8409 0.508    
2,7-diMeC35                    0.8513 0.670    
C21                            0.8611 0.343    
5-MeC27                        0.8691 0.062 .  
10-MeC26                       0.8762 0.874    
13-,11-MeC25                   0.8827 0.994    
10-MeC28                       0.8887 0.940    
C31:1                          0.8945 0.825    
3,11-; 3,9-diMeC27             0.9001 0.980    
17,21-; 13,25-; 11,21-diMeC37  0.9054 0.570    
3-MeC26                        0.9106 0.934    
3,17-; 3,13-;3,11-diMeC31      0.9157 0.830    
19-, 13-, 11-MeC37             0.9204 0.425    
4,8,12-triMeC26                0.9249 0.946    
3,9-; 3,13-diMeC25             0.9293 0.996    
5,9-diMeC25                    0.9337 0.862    
3,7-diMeC23                    0.9378 0.979    
15-, 13-, 11-MeC35             0.9417 0.930    
C25:1                          0.9453 0.811    
4-MeC28                        0.9486 0.969    
C29:1                          0.9518 0.900    
15-,13-,11-MeC33               0.9550 0.976    
7-MeC25                        0.9582 0.870    
5,9,15,19-tetraMeC29??         0.9613 0.959    
15-, 13-, 11-MeC31             0.9643 0.999    
5-MeC25                        0.9671 0.955    
4-MeC26                        0.9697 0.617    
2-MeC23                        0.9721 0.569    
unknown3                       0.9744 0.981    
9,3-diMeC29                    0.9766 0.999    
C40                            0.9784 0.541    
C31                            0.9802 1.000    
C33                            0.9819 0.766    
5,11-diMeC23                   0.9833 0.978    
C30                            0.9847 0.992    
3-MeC23                        0.9861 0.992    
4-MeC24                        0.9873 0.995    
9,13-; 9,15-diMeC25            0.9885 0.988    
14-MeC28                       0.9896 0.802    
4,16-; 4,18-diMeC26            0.9907 0.964    
11,17-diMeC29                  0.9917 0.942    
C24                            0.9927 1.000    
C38                            0.9935 0.625    
C37                            0.9944 0.786    
12-,11-,10-MeC24               0.9952 0.739    
4,10-; 4,14-; 4,16-diMeC24     0.9960 0.922    
C39                            0.9968 0.584    
14-,12-MeC32; 3,11,19-triMeC32 0.9975 0.738    
5-MeC23                        0.9982 0.986    
C35                            0.9987 0.881    
C34                            0.9993 0.978    
11-MeC23                       0.9997 0.998    
C32                            1.0000 0.980    

Contrast: Vv_queen_Vg_Sv_Small 

                                 average        sd  ratio       ava      avb
C25                            0.0415446 1.786e-02 2.3255 18.469107 10.16020
unknown                        0.0326880 5.446e-03 6.0027  0.219948  6.75755
C27                            0.0271447 2.061e-02 1.3168 30.889800 26.62179
3-MeC27, 11,17-diMeC27         0.0263056 4.268e-03 6.1632  7.677187  2.41607
3-MeC29                        0.0173731 3.896e-03 4.4590  4.550709  1.07608
C26                            0.0152072 2.195e-03 6.9281  4.844974  1.80353
C29                            0.0144024 6.157e-03 2.3391  6.077190  4.57185
13-,11-,9-MeC27                0.0118901 4.907e-03 2.4229  1.525616  3.90365
3-MeC25                        0.0109263 2.000e-03 5.4631  3.447627  1.26236
C23                            0.0099628 1.645e-03 6.0572  0.481430  2.47400
15-, 13-, 11-MeC29             0.0095533 4.259e-03 2.2432  0.853947  2.76461
C22                            0.0065612 2.136e-03 3.0721  0.045030  1.35727
C28                            0.0055700 1.504e-03 3.7046  1.764270  0.65027
3,7-diMeC23                    0.0045082 1.131e-03 3.9876  0.166557  1.06820
3-MeC31; 5,21-diMeC31          0.0044657 2.235e-03 1.9980  2.067483  1.17434
3,17-; 3,13-;3,11-diMeC31      0.0041503 1.393e-03 2.9784  0.298339  1.12840
10-MeC28                       0.0041143 1.706e-03 2.4122  0.352327  1.17518
C24                            0.0038060 1.271e-03 2.9934  0.637011  1.39822
C31                            0.0037925 1.820e-03 2.0836  0.598271  1.35677
4,8,12-triMeC26                0.0037857 1.003e-03 3.7747  0.122606  0.87974
15-,13-,11-MeC33               0.0035848 6.349e-04 5.6459  0.307170  1.02414
C21                            0.0035309 5.630e-04 6.2718  0.043322  0.74951
15-, 13-, 11-MeC35             0.0031710 7.929e-04 3.9994  0.213408  0.84760
7,11-; 7,21-diMeC33            0.0030648 1.877e-03 1.6329  1.739472  1.12652
4-MeC28                        0.0030297 1.303e-03 2.3251  0.386476  0.99242
unknown3                       0.0029534 6.684e-04 4.4188  0.282906  0.87359
17,21-; 13,25-; 11,21-diMeC37  0.0028452 6.803e-04 4.1821  0.102916  0.67195
5,9,15,19-tetraMeC29??         0.0028326 1.222e-03 2.3184  0.257564  0.82408
9,3-diMeC29                    0.0024843 1.097e-03 2.2654  0.492402  0.98927
4-MeC24                        0.0023272 5.435e-04 4.2819  0.119641  0.58508
19-, 13-, 11-MeC37             0.0022332 8.716e-04 2.5623  0.048110  0.49476
10-MeC26                       0.0022057 9.156e-04 2.4091  0.398062  0.83921
C31:1                          0.0020485 1.215e-03 1.6863  0.728732  1.05533
13-,11-MeC25                   0.0019062 1.547e-03 1.2320  1.415207  1.11356
9,21-diMeC31                   0.0018650 8.898e-04 2.0961  1.085511  0.71250
2,7-diMeC35                    0.0017463 1.365e-03 1.2797  1.147961  1.37201
15-, 13-, 11-MeC31             0.0017421 8.134e-04 2.1419  0.580661  0.92909
3,9-; 3,13-diMeC25             0.0016911 8.873e-04 1.9058  0.960631  1.29886
5-MeC27                        0.0016426 2.318e-04 7.0854  0.130110  0.45864
5,11-diMeC23                   0.0016149 4.740e-04 3.4072  0.077160  0.40015
4-MeC26                        0.0016105 3.617e-04 4.4530  0.049172  0.37127
2-MeC23                        0.0015784 3.968e-04 3.9781  0.014089  0.32976
9,13-; 9,19-MeC27              0.0015644 4.646e-04 3.3673  0.193123  0.50601
3-MeC23                        0.0014205 7.583e-04 1.8733  0.208927  0.49302
C25:1                          0.0012101 3.011e-04 4.0184  0.120314  0.36233
C30                            0.0012069 7.553e-04 1.5979  0.241855  0.48323
5-MeC23                        0.0011548 4.788e-04 2.4118  0.056994  0.28795
3,11-; 3,9-diMeC27             0.0011326 7.437e-04 1.5230  0.810468  0.90534
C33                            0.0011049 2.719e-04 4.0632  0.042297  0.26328
C40                            0.0010888 3.915e-04 2.7814  0.024490  0.24226
3-MeC26                        0.0010627 1.173e-03 0.9063  0.597905  0.40760
9,13-; 9,15-diMeC25            0.0010308 3.017e-04 3.4163  0.086428  0.29259
14-MeC28                       0.0009839 3.209e-04 3.0662  0.020958  0.21774
11-MeC23                       0.0009555 5.084e-04 1.8792  0.079039  0.27013
7-MeC25                        0.0009278 5.394e-04 1.7202  0.215465  0.40103
C29:1                          0.0009217 5.715e-04 1.6128  0.266204  0.40917
5-MeC25                        0.0007586 5.061e-04 1.4989  0.410509  0.49795
12-,11-,10-MeC24               0.0007129 2.118e-04 3.3668  0.005586  0.14817
5,9-diMeC25                    0.0006620 3.407e-04 1.9433  0.486854  0.48099
C37                            0.0006501 1.337e-04 4.8607  0.016994  0.14701
C35                            0.0005799 6.974e-05 8.3147  0.018403  0.13438
14-,12-MeC32; 3,11,19-triMeC32 0.0005536 2.124e-04 2.6069  0.014861  0.12559
C38                            0.0005138 1.665e-04 3.0865  0.021068  0.12383
C39                            0.0005077 2.017e-04 2.5172  0.012242  0.11378
C34                            0.0004991 1.321e-04 3.7788  0.055557  0.15539
4,10-; 4,14-; 4,16-diMeC24     0.0002987 1.752e-04 1.7046  0.078669  0.13485
C32                            0.0002818 1.346e-04 2.0941  0.038016  0.09438
4,16-; 4,18-diMeC26            0.0002498 1.699e-04 1.4709  0.068523  0.11296
11,17-diMeC29                  0.0001875 1.208e-04 1.5519  0.138139  0.12967
                               cumsum     p    
C25                            0.1253 0.895    
unknown                        0.2238 0.001 ***
C27                            0.3056 0.990    
3-MeC27, 11,17-diMeC27         0.3850 0.634    
3-MeC29                        0.4373 0.001 ***
C26                            0.4832 0.001 ***
C29                            0.5266 0.795    
13-,11-,9-MeC27                0.5625 0.907    
3-MeC25                        0.5954 0.865    
C23                            0.6254 0.439    
15-, 13-, 11-MeC29             0.6542 0.017 *  
C22                            0.6740 0.001 ***
C28                            0.6908 0.001 ***
3,7-diMeC23                    0.7044 0.014 *  
3-MeC31; 5,21-diMeC31          0.7179 0.289    
3,17-; 3,13-;3,11-diMeC31      0.7304 0.056 .  
10-MeC28                       0.7428 0.238    
C24                            0.7543 0.340    
C31                            0.7657 0.675    
4,8,12-triMeC26                0.7771 0.003 ** 
15-,13-,11-MeC33               0.7879 0.191    
C21                            0.7986 0.187    
15-, 13-, 11-MeC35             0.8081 0.183    
7,11-; 7,21-diMeC33            0.8174 0.544    
4-MeC28                        0.8265 0.091 .  
unknown3                       0.8354 0.004 ** 
17,21-; 13,25-; 11,21-diMeC37  0.8440 0.149    
5,9,15,19-tetraMeC29??         0.8525 0.101    
9,3-diMeC29                    0.8600 0.665    
4-MeC24                        0.8670 0.325    
19-, 13-, 11-MeC37             0.8738 0.099 .  
10-MeC26                       0.8804 0.718    
C31:1                          0.8866 0.455    
13-,11-MeC25                   0.8923 0.977    
9,21-diMeC31                   0.8980 0.524    
2,7-diMeC35                    0.9032 0.926    
15-, 13-, 11-MeC31             0.9085 0.815    
3,9-; 3,13-diMeC25             0.9136 0.949    
5-MeC27                        0.9185 0.129    
5,11-diMeC23                   0.9234 0.240    
4-MeC26                        0.9282 0.113    
2-MeC23                        0.9330 0.002 ** 
9,13-; 9,19-MeC27              0.9377 0.965    
3-MeC23                        0.9420 0.755    
C25:1                          0.9457 0.608    
C30                            0.9493 0.378    
5-MeC23                        0.9528 0.475    
3,11-; 3,9-diMeC27             0.9562 0.993    
C33                            0.9595 0.047 *  
C40                            0.9628 0.072 .  
3-MeC26                        0.9660 0.970    
9,13-; 9,15-diMeC25            0.9691 0.219    
14-MeC28                       0.9721 0.055 .  
11-MeC23                       0.9750 0.680    
7-MeC25                        0.9778 0.806    
C29:1                          0.9805 0.814    
5-MeC25                        0.9828 0.940    
12-,11-,10-MeC24               0.9850 0.011 *  
5,9-diMeC25                    0.9870 0.975    
C37                            0.9889 0.013 *  
C35                            0.9907 0.128    
14-,12-MeC32; 3,11,19-triMeC32 0.9923 0.074 .  
C38                            0.9939 0.146    
C39                            0.9954 0.137    
C34                            0.9969 0.267    
4,10-; 4,14-; 4,16-diMeC24     0.9978 0.799    
C32                            0.9987 0.277    
4,16-; 4,18-diMeC26            0.9994 0.977    
11,17-diMeC29                  1.0000 0.989    

Contrast: Vv_queen_Vv_Sv_Big 

                                 average        sd  ratio       ava      avb
C25                            7.931e-02 1.867e-02 4.2475 18.469107 34.33173
C27                            4.103e-02 3.132e-02 1.3101 30.889800 37.67846
3-MeC27, 11,17-diMeC27         3.438e-02 3.490e-03 9.8511  7.677187  0.80172
C23                            2.206e-02 1.274e-02 1.7319  0.481430  4.89417
3-MeC29                        2.091e-02 3.775e-03 5.5401  4.550709  0.36821
C29                            2.004e-02 6.142e-03 3.2628  6.077190  2.06953
C26                            1.442e-02 2.601e-03 5.5419  4.844974  1.96187
3-MeC25                        1.322e-02 2.327e-03 5.6822  3.447627  0.80270
C28                            8.137e-03 1.161e-03 7.0089  1.764270  0.13693
unknown                        7.477e-03 2.688e-03 2.7822  0.219948  1.71543
3-MeC31; 5,21-diMeC31          6.793e-03 2.375e-03 2.8598  2.067483  0.70895
7,11-; 7,21-diMeC33            6.785e-03 1.895e-03 3.5800  1.739472  0.38252
13-,11-MeC25                   4.628e-03 1.938e-03 2.3873  1.415207  0.48969
C25:1                          4.200e-03 7.044e-03 0.5963  0.120314  0.95558
9,21-diMeC31                   3.733e-03 9.100e-04 4.1018  1.085511  0.33895
2,7-diMeC35                    3.620e-03 1.172e-03 3.0896  1.147961  0.42406
13-,11-,9-MeC27                3.588e-03 2.216e-03 1.6192  1.525616  0.80796
4,8,12-triMeC26                2.613e-03 6.276e-04 4.1630  0.122606  0.64513
C21                            2.157e-03 1.550e-03 1.3915  0.043322  0.47471
C31:1                          2.101e-03 1.592e-03 1.3199  0.728732  0.30968
3-MeC26                        2.022e-03 1.300e-03 1.5556  0.597905  0.19342
3,11-; 3,9-diMeC27             1.579e-03 5.848e-04 2.7008  0.810468  0.49458
C22                            1.353e-03 4.619e-04 2.9285  0.045030  0.31554
15-, 13-, 11-MeC31             1.342e-03 7.606e-04 1.7641  0.580661  0.32731
3,9-; 3,13-diMeC25             1.312e-03 7.783e-04 1.6854  0.960631  0.77817
15-, 13-, 11-MeC29             1.268e-03 8.847e-04 1.4327  0.853947  0.68719
C31                            1.241e-03 4.607e-04 2.6931  0.598271  0.35012
5,9-diMeC25                    1.148e-03 4.402e-04 2.6073  0.486854  0.31959
5-MeC25                        1.079e-03 5.517e-04 1.9563  0.410509  0.21683
9,3-diMeC29                    9.505e-04 5.134e-04 1.8513  0.492402  0.32615
C29:1                          8.090e-04 6.672e-04 1.2125  0.266204  0.11381
10-MeC26                       7.096e-04 5.549e-04 1.2788  0.398062  0.28037
C30                            6.646e-04 2.836e-04 2.3435  0.241855  0.10894
4-MeC28                        6.492e-04 5.101e-04 1.2728  0.386476  0.34687
C24                            5.614e-04 3.607e-04 1.5562  0.637011  0.73512
3,7-diMeC23                    5.320e-04 3.427e-04 1.5523  0.166557  0.26382
5,9,15,19-tetraMeC29??         5.306e-04 4.404e-04 1.2049  0.257564  0.19225
10-MeC28                       5.101e-04 3.951e-04 1.2911  0.352327  0.34747
3-MeC23                        4.906e-04 2.955e-04 1.6600  0.208927  0.11088
17,21-; 13,25-; 11,21-diMeC37  4.726e-04 3.098e-04 1.5257  0.102916  0.18578
15-, 13-, 11-MeC35             4.597e-04 3.963e-04 1.1598  0.213408  0.28308
7-MeC25                        4.382e-04 2.715e-04 1.6139  0.215465  0.14914
11,17-diMeC29                  4.167e-04 1.276e-04 3.2652  0.138139  0.05480
4-MeC26                        4.144e-04 3.143e-04 1.3184  0.049172  0.12766
19-, 13-, 11-MeC37             3.906e-04 2.970e-04 1.3154  0.048110  0.12330
3,17-; 3,13-;3,11-diMeC31      3.887e-04 3.101e-04 1.2533  0.298339  0.30973
15-,13-,11-MeC33               3.607e-04 2.837e-04 1.2715  0.307170  0.28767
9,13-; 9,15-diMeC25            3.549e-04 4.123e-04 0.8608  0.086428  0.13114
unknown3                       3.080e-04 2.270e-04 1.3570  0.282906  0.27135
2-MeC23                        2.762e-04 1.053e-04 2.6231  0.014089  0.06932
9,13-; 9,19-MeC27              2.715e-04 2.410e-04 1.1264  0.193123  0.17026
14-MeC28                       2.585e-04 1.232e-04 2.0983  0.020958  0.07195
5-MeC27                        2.450e-04 1.494e-04 1.6396  0.130110  0.13468
4,16-; 4,18-diMeC26            2.259e-04 1.190e-04 1.8981  0.068523  0.02335
C40                            1.974e-04 1.220e-04 1.6183  0.024490  0.06144
4-MeC24                        1.907e-04 1.797e-04 1.0613  0.119641  0.12092
5,11-diMeC23                   1.832e-04 1.083e-04 1.6913  0.077160  0.09064
4,10-; 4,14-; 4,16-diMeC24     1.588e-04 1.194e-04 1.3295  0.078669  0.04848
C33                            1.215e-04 1.033e-04 1.1763  0.042297  0.06514
C39                            1.173e-04 7.051e-05 1.6637  0.012242  0.03540
5-MeC23                        1.163e-04 9.295e-05 1.2516  0.056994  0.07902
11-MeC23                       1.080e-04 7.447e-05 1.4506  0.079039  0.07228
C37                            1.068e-04 8.750e-05 1.2203  0.016994  0.03580
C35                            9.021e-05 5.497e-05 1.6412  0.018403  0.03438
12-,11-,10-MeC24               8.200e-05 3.651e-05 2.2460  0.005586  0.02199
14-,12-MeC32; 3,11,19-triMeC32 7.206e-05 5.311e-05 1.3567  0.014861  0.02616
C38                            6.935e-05 5.055e-05 1.3719  0.021068  0.03127
C32                            6.792e-05 3.875e-05 1.7526  0.038016  0.02887
C34                            5.853e-05 4.768e-05 1.2276  0.055557  0.04858
                               cumsum     p    
C25                            0.2426 0.105    
C27                            0.3680 0.951    
3-MeC27, 11,17-diMeC27         0.4732 0.303    
C23                            0.5407 0.011 *  
3-MeC29                        0.6046 0.001 ***
C29                            0.6659 0.673    
C26                            0.7100 0.001 ***
3-MeC25                        0.7504 0.727    
C28                            0.7753 0.001 ***
unknown                        0.7982 0.921    
3-MeC31; 5,21-diMeC31          0.8190 0.017 *  
7,11-; 7,21-diMeC33            0.8397 0.010 ** 
13-,11-MeC25                   0.8539 0.798    
C25:1                          0.8667 0.109    
9,21-diMeC31                   0.8781 0.002 ** 
2,7-diMeC35                    0.8892 0.386    
13-,11-,9-MeC27                0.9002 1.000    
4,8,12-triMeC26                0.9082 0.063 .  
C21                            0.9148 0.444    
C31:1                          0.9212 0.454    
3-MeC26                        0.9274 0.918    
3,11-; 3,9-diMeC27             0.9322 0.987    
C22                            0.9363 0.919    
15-, 13-, 11-MeC31             0.9404 0.957    
3,9-; 3,13-diMeC25             0.9444 0.997    
15-, 13-, 11-MeC29             0.9483 1.000    
C31                            0.9521 0.985    
5,9-diMeC25                    0.9556 0.885    
5-MeC25                        0.9589 0.911    
9,3-diMeC29                    0.9618 0.999    
C29:1                          0.9643 0.907    
10-MeC26                       0.9665 1.000    
C30                            0.9685 0.936    
4-MeC28                        0.9705 0.994    
C24                            0.9722 1.000    
3,7-diMeC23                    0.9738 1.000    
5,9,15,19-tetraMeC29??         0.9755 0.997    
10-MeC28                       0.9770 1.000    
3-MeC23                        0.9785 0.980    
17,21-; 13,25-; 11,21-diMeC37  0.9800 1.000    
15-, 13-, 11-MeC35             0.9814 0.996    
7-MeC25                        0.9827 0.995    
11,17-diMeC29                  0.9840 0.828    
4-MeC26                        0.9853 0.932    
19-, 13-, 11-MeC37             0.9865 0.988    
3,17-; 3,13-;3,11-diMeC31      0.9876 1.000    
15-,13-,11-MeC33               0.9887 0.999    
9,13-; 9,15-diMeC25            0.9898 0.961    
unknown3                       0.9908 1.000    
2-MeC23                        0.9916 0.957    
9,13-; 9,19-MeC27              0.9924 1.000    
14-MeC28                       0.9932 0.866    
5-MeC27                        0.9940 1.000    
4,16-; 4,18-diMeC26            0.9947 0.990    
C40                            0.9953 0.971    
4-MeC24                        0.9959 1.000    
5,11-diMeC23                   0.9964 1.000    
4,10-; 4,14-; 4,16-diMeC24     0.9969 0.956    
C33                            0.9973 0.998    
C39                            0.9976 0.911    
5-MeC23                        0.9980 0.999    
11-MeC23                       0.9983 1.000    
C37                            0.9987 0.973    
C35                            0.9989 0.973    
12-,11-,10-MeC24               0.9992 0.981    
14-,12-MeC32; 3,11,19-triMeC32 0.9994 0.995    
C38                            0.9996 0.997    
C32                            0.9998 0.985    
C34                            1.0000 1.000    

Contrast: Vv_queen_Vg_worker 

                                 average        sd   ratio       ava       avb
C27                            7.798e-02 2.371e-02  3.2890 30.889800 15.293287
C25                            5.925e-02 1.028e-02  5.7624 18.469107  6.619364
3-MeC27, 11,17-diMeC27         4.609e-02 1.271e-02  3.6274  7.677187 15.462431
13-,11-,9-MeC27                3.906e-02 3.467e-03 11.2668  1.525616  9.337827
C29                            3.362e-02 2.855e-02  1.1773  6.077190  5.639507
3-MeC26                        2.811e-02 1.409e-02  1.9951  0.597905  6.175048
9,13-; 9,19-MeC27              2.661e-02 1.017e-02  2.6153  0.193123  5.514843
C26                            1.853e-02 2.784e-03  6.6578  4.844974  1.138422
3-MeC29                        1.519e-02 4.758e-03  3.1923  4.550709  1.513136
3-MeC25                        1.253e-02 5.541e-03  2.2617  3.447627  5.398630
C23                            8.160e-03 1.619e-02  0.5041  0.481430  1.741316
15-, 13-, 11-MeC29             7.604e-03 4.837e-03  1.5720  0.853947  2.374684
3-MeC31; 5,21-diMeC31          7.601e-03 2.256e-03  3.3694  2.067483  0.547347
10-MeC28                       6.345e-03 2.099e-03  3.0226  0.352327  1.621319
3,11-; 3,9-diMeC27             5.655e-03 2.076e-03  2.7236  0.810468  1.858511
7,11-; 7,21-diMeC33            4.782e-03 2.480e-03  1.9284  1.739472  0.801191
9,3-diMeC29                    4.587e-03 1.738e-03  2.6391  0.492402  1.409741
C28                            4.485e-03 1.202e-03  3.7318  1.764270  0.867296
15-, 13-, 11-MeC31             3.108e-03 2.591e-03  1.1999  0.580661  1.158464
C31                            3.040e-03 4.333e-03  0.7016  0.598271  0.811797
10-MeC26                       2.950e-03 1.289e-03  2.2882  0.398062  0.988009
3,9-; 3,13-diMeC25             2.764e-03 7.795e-04  3.5464  0.960631  0.407741
17,21-; 13,25-; 11,21-diMeC37  2.574e-03 8.316e-04  3.0947  0.102916  0.617633
4-MeC28                        2.542e-03 1.105e-03  2.3011  0.386476  0.864690
13-,11-MeC25                   2.509e-03 1.837e-03  1.3659  1.415207  1.442143
C24                            2.490e-03 6.018e-04  4.1373  0.637011  0.139073
15-,13-,11-MeC33               2.021e-03 2.770e-03  0.7296  0.307170  0.687925
15-, 13-, 11-MeC35             1.932e-03 1.423e-03  1.3577  0.213408  0.599851
C31:1                          1.849e-03 1.312e-03  1.4092  0.728732  0.689630
9,21-diMeC31                   1.819e-03 1.240e-03  1.4666  1.085511  0.724805
2,7-diMeC35                    1.767e-03 1.360e-03  1.2986  1.147961  1.371282
C29:1                          1.548e-03 9.979e-04  1.5514  0.266204  0.529027
unknown                        1.281e-03 1.998e-03  0.6409  0.219948  0.394992
11,17-diMeC29                  1.126e-03 5.407e-04  2.0818  0.138139  0.355982
C25:1                          1.091e-03 6.853e-04  1.5925  0.120314  0.338602
5,9,15,19-tetraMeC29??         1.073e-03 6.676e-04  1.6077  0.257564  0.454114
4,16-; 4,18-diMeC26            1.037e-03 4.734e-04  2.1907  0.068523  0.271029
5-MeC27                        9.257e-04 3.170e-04  2.9203  0.130110  0.315244
4,8,12-triMeC26                8.489e-04 4.282e-04  1.9826  0.122606  0.286644
C21                            8.425e-04 1.740e-03  0.4842  0.043322  0.187926
3-MeC23                        7.471e-04 2.678e-04  2.7895  0.208927  0.059511
9,13-; 9,15-diMeC25            6.768e-04 4.410e-04  1.5347  0.086428  0.221788
3,17-; 3,13-;3,11-diMeC31      6.403e-04 5.808e-04  1.1024  0.298339  0.322760
3,7-diMeC23                    6.103e-04 3.237e-04  1.8856  0.166557  0.055134
C30                            5.954e-04 2.841e-04  2.0958  0.241855  0.129918
5-MeC25                        5.907e-04 4.710e-04  1.2543  0.410509  0.295417
5,9-diMeC25                    5.780e-04 4.697e-04  1.2305  0.486854  0.499156
19-, 13-, 11-MeC37             5.326e-04 2.898e-04  1.8381  0.048110  0.154636
C22                            4.799e-04 6.105e-04  0.7860  0.045030  0.129486
7-MeC25                        4.037e-04 4.503e-04  0.8965  0.215465  0.263482
C33                            3.399e-04 5.573e-04  0.6099  0.042297  0.077500
unknown3                       3.074e-04 1.951e-04  1.5754  0.282906  0.324898
11-MeC23                       2.952e-04 1.243e-04  2.3761  0.079039  0.033062
5,11-diMeC23                   2.566e-04 1.727e-04  1.4859  0.077160  0.027494
4,10-; 4,14-; 4,16-diMeC24     2.408e-04 1.060e-04  2.2707  0.078669  0.030517
4-MeC24                        2.213e-04 8.227e-05  2.6901  0.119641  0.075379
C34                            2.168e-04 1.122e-04  1.9312  0.055557  0.041319
5-MeC23                        1.957e-04 1.020e-04  1.9194  0.056994  0.020794
C40                            1.501e-04 1.753e-04  0.8562  0.024490  0.039263
4-MeC26                        1.327e-04 1.118e-04  1.1862  0.049172  0.073866
14-MeC28                       9.065e-05 8.082e-05  1.1216  0.020958  0.022578
14-,12-MeC32; 3,11,19-triMeC32 8.510e-05 8.428e-05  1.0098  0.014861  0.025346
C38                            7.909e-05 1.012e-04  0.7815  0.021068  0.026390
C35                            7.400e-05 7.066e-05  1.0473  0.018403  0.022635
C39                            7.181e-05 8.252e-05  0.8702  0.012242  0.016341
C32                            7.061e-05 5.390e-05  1.3100  0.038016  0.026339
C37                            6.461e-05 6.345e-05  1.0183  0.016994  0.017860
2-MeC23                        5.328e-05 5.166e-05  1.0312  0.014089  0.009933
12-,11-,10-MeC24               2.582e-05 2.340e-05  1.1034  0.005586  0.006701
                               cumsum     p    
C27                            0.1710 0.302    
C25                            0.3008 0.596    
3-MeC27, 11,17-diMeC27         0.4019 0.047 *  
13-,11-,9-MeC27                0.4875 0.001 ***
C29                            0.5612 0.297    
3-MeC26                        0.6228 0.003 ** 
9,13-; 9,19-MeC27              0.6812 0.003 ** 
C26                            0.7218 0.001 ***
3-MeC29                        0.7551 0.003 ** 
3-MeC25                        0.7826 0.763    
C23                            0.8005 0.556    
15-, 13-, 11-MeC29             0.8171 0.105    
3-MeC31; 5,21-diMeC31          0.8338 0.006 ** 
10-MeC28                       0.8477 0.009 ** 
3,11-; 3,9-diMeC27             0.8601 0.012 *  
7,11-; 7,21-diMeC33            0.8706 0.146    
9,3-diMeC29                    0.8806 0.007 ** 
C28                            0.8905 0.034 *  
15-, 13-, 11-MeC31             0.8973 0.221    
C31                            0.9039 0.776    
10-MeC26                       0.9104 0.525    
3,9-; 3,13-diMeC25             0.9165 0.782    
17,21-; 13,25-; 11,21-diMeC37  0.9221 0.175    
4-MeC28                        0.9277 0.176    
13-,11-MeC25                   0.9332 0.906    
C24                            0.9386 0.828    
15-,13-,11-MeC33               0.9431 0.554    
15-, 13-, 11-MeC35             0.9473 0.433    
C31:1                          0.9514 0.565    
9,21-diMeC31                   0.9554 0.539    
2,7-diMeC35                    0.9592 0.932    
C29:1                          0.9626 0.195    
unknown                        0.9654 1.000    
11,17-diMeC29                  0.9679 0.031 *  
C25:1                          0.9703 0.725    
5,9,15,19-tetraMeC29??         0.9726 0.781    
4,16-; 4,18-diMeC26            0.9749 0.041 *  
5-MeC27                        0.9769 0.616    
4,8,12-triMeC26                0.9788 0.988    
C21                            0.9807 0.982    
3-MeC23                        0.9823 0.900    
9,13-; 9,15-diMeC25            0.9838 0.466    
3,17-; 3,13-;3,11-diMeC31      0.9852 0.988    
3,7-diMeC23                    0.9865 1.000    
C30                            0.9878 0.957    
5-MeC25                        0.9891 0.981    
5,9-diMeC25                    0.9904 0.992    
19-, 13-, 11-MeC37             0.9915 0.921    
C22                            0.9926 0.999    
7-MeC25                        0.9935 0.995    
C33                            0.9942 0.877    
unknown3                       0.9949 1.000    
11-MeC23                       0.9956 0.950    
5,11-diMeC23                   0.9961 0.996    
4,10-; 4,14-; 4,16-diMeC24     0.9966 0.880    
4-MeC24                        0.9971 1.000    
C34                            0.9976 0.812    
5-MeC23                        0.9980 0.979    
C40                            0.9984 0.996    
4-MeC26                        0.9987 1.000    
14-MeC28                       0.9989 0.999    
14-,12-MeC32; 3,11,19-triMeC32 0.9990 0.974    
C38                            0.9992 0.991    
C35                            0.9994 0.986    
C39                            0.9995 0.996    
C32                            0.9997 0.968    
C37                            0.9998 0.999    
2-MeC23                        0.9999 1.000    
12-,11-,10-MeC24               1.0000 1.000    

Contrast: Vv_queen_Vv_worker 

                                 average        sd  ratio       ava       avb
C27                            6.208e-02 4.945e-02 1.2554 30.889800 19.998465
C25                            2.732e-02 2.474e-02 1.1040 18.469107 23.090112
13-,11-MeC25                   2.633e-02 2.267e-02 1.1615  1.415207  6.065709
3-MeC29                        1.640e-02 4.167e-03 3.9351  4.550709  1.271118
C29                            1.540e-02 8.370e-03 1.8398  6.077190  3.066851
3-MeC27, 11,17-diMeC27         1.413e-02 9.175e-03 1.5395  7.677187  5.471026
3-MeC25                        1.333e-02 7.710e-03 1.7288  3.447627  6.042743
13-,11-,9-MeC27                9.603e-03 6.412e-03 1.4976  1.525616  2.814299
3,9-; 3,13-diMeC25             9.342e-03 6.958e-03 1.3426  0.960631  2.411049
3-MeC31; 5,21-diMeC31          7.774e-03 2.291e-03 3.3939  2.067483  0.512584
C23                            7.064e-03 3.170e-03 2.2285  0.481430  1.894263
7,11-; 7,21-diMeC33            6.798e-03 2.118e-03 3.2095  1.739472  0.379958
C26                            6.553e-03 4.426e-03 1.4807  4.844974  3.636886
5-MeC25                        6.536e-03 4.264e-03 1.5328  0.410509  1.684252
C24                            5.593e-03 2.300e-03 2.4317  0.637011  1.755628
5,9-diMeC25                    5.471e-03 4.274e-03 1.2800  0.486854  1.380686
C28                            4.407e-03 2.906e-03 1.5163  1.764270  0.940369
3-MeC23                        4.289e-03 4.254e-03 1.0081  0.208927  1.020160
10-MeC26                       4.197e-03 3.274e-03 1.2820  0.398062  1.064296
3,11-; 3,9-diMeC27             3.911e-03 2.759e-03 1.4177  0.810468  1.592688
2,7-diMeC35                    3.786e-03 1.407e-03 2.6904  1.147961  0.390723
9,21-diMeC31                   3.769e-03 1.379e-03 2.7332  1.085511  0.344867
7-MeC25                        3.118e-03 2.366e-03 1.3178  0.215465  0.755181
15-, 13-, 11-MeC29             3.058e-03 1.722e-03 1.7756  0.853947  1.086894
11-MeC23                       2.461e-03 2.616e-03 0.9404  0.079039  0.541819
3,7-diMeC23                    2.433e-03 2.392e-03 1.0170  0.166557  0.600554
4-MeC24                        2.308e-03 2.126e-03 1.0858  0.119641  0.568612
3-MeC26                        1.870e-03 1.367e-03 1.3677  0.597905  0.619143
C31:1                          1.608e-03 1.303e-03 1.2341  0.728732  0.565512
5-MeC23                        1.584e-03 1.579e-03 1.0030  0.056994  0.355568
4,10-; 4,14-; 4,16-diMeC24     1.580e-03 1.510e-03 1.0464  0.078669  0.366659
unknown3                       1.455e-03 9.767e-04 1.4897  0.282906  0.573916
15-, 13-, 11-MeC31             1.330e-03 7.572e-04 1.7570  0.580661  0.361888
C25:1                          1.278e-03 1.084e-03 1.1794  0.120314  0.330828
5,11-diMeC23                   1.097e-03 9.904e-04 1.1077  0.077160  0.260955
9,3-diMeC29                    1.055e-03 8.549e-04 1.2339  0.492402  0.476779
9,13-; 9,19-MeC27              9.842e-04 6.742e-04 1.4597  0.193123  0.347712
5-MeC27                        9.672e-04 7.537e-04 1.2833  0.130110  0.321839
4-MeC28                        9.580e-04 6.210e-04 1.5426  0.386476  0.558058
C29:1                          9.467e-04 6.797e-04 1.3929  0.266204  0.347395
C31                            9.456e-04 5.813e-04 1.6267  0.598271  0.488263
10-MeC28                       9.070e-04 5.078e-04 1.7862  0.352327  0.391864
5,9,15,19-tetraMeC29??         7.839e-04 7.313e-04 1.0718  0.257564  0.295548
3,17-; 3,13-;3,11-diMeC31      6.780e-04 6.844e-04 0.9905  0.298339  0.393633
C30                            6.762e-04 3.632e-04 1.8615  0.241855  0.184672
4,16-; 4,18-diMeC26            6.287e-04 5.051e-04 1.2448  0.068523  0.168851
unknown                        5.878e-04 4.042e-04 1.4544  0.219948  0.299834
9,13-; 9,15-diMeC25            5.733e-04 3.587e-04 1.5983  0.086428  0.159354
4-MeC26                        5.502e-04 3.741e-04 1.4708  0.049172  0.157270
C22                            4.461e-04 2.110e-04 2.1145  0.045030  0.134252
17,21-; 13,25-; 11,21-diMeC37  4.448e-04 3.589e-04 1.2393  0.102916  0.175364
15-,13-,11-MeC33               4.390e-04 2.756e-04 1.5926  0.307170  0.271577
11,17-diMeC29                  4.308e-04 1.640e-04 2.6276  0.138139  0.066995
15-, 13-, 11-MeC35             4.176e-04 3.478e-04 1.2005  0.213408  0.269083
19-, 13-, 11-MeC37             2.999e-04 2.173e-04 1.3802  0.048110  0.095935
C21                            2.876e-04 1.558e-04 1.8455  0.043322  0.099983
4,8,12-triMeC26                2.291e-04 1.914e-04 1.1970  0.122606  0.095863
C40                            1.726e-04 1.632e-04 1.0580  0.024490  0.050703
C34                            1.254e-04 7.130e-05 1.7594  0.055557  0.037683
14-MeC28                       1.154e-04 7.185e-05 1.6056  0.020958  0.036808
C33                            1.054e-04 7.882e-05 1.3369  0.042297  0.058118
14-,12-MeC32; 3,11,19-triMeC32 9.671e-05 8.153e-05 1.1862  0.014861  0.030113
C39                            9.656e-05 8.982e-05 1.0751  0.012242  0.027869
2-MeC23                        9.636e-05 7.326e-05 1.3152  0.014089  0.027102
C32                            8.598e-05 5.890e-05 1.4596  0.038016  0.029971
C38                            7.657e-05 7.144e-05 1.0718  0.021068  0.028225
C35                            6.655e-05 5.467e-05 1.2173  0.018403  0.023187
C37                            6.533e-05 4.839e-05 1.3501  0.016994  0.026010
12-,11-,10-MeC24               2.255e-05 1.679e-05 1.3436  0.005586  0.007826
                               cumsum     p    
C27                            0.2038 0.643    
C25                            0.2935 1.000    
13-,11-MeC25                   0.3799 0.056 .  
3-MeC29                        0.4337 0.001 ***
C29                            0.4843 0.836    
3-MeC27, 11,17-diMeC27         0.5307 0.960    
3-MeC25                        0.5744 0.719    
13-,11-,9-MeC27                0.6060 0.992    
3,9-; 3,13-diMeC25             0.6366 0.028 *  
3-MeC31; 5,21-diMeC31          0.6621 0.007 ** 
C23                            0.6853 0.753    
7,11-; 7,21-diMeC33            0.7076 0.011 *  
C26                            0.7292 0.478    
5-MeC25                        0.7506 0.023 *  
C24                            0.7690 0.013 *  
5,9-diMeC25                    0.7869 0.031 *  
C28                            0.8014 0.024 *  
3-MeC23                        0.8155 0.114    
10-MeC26                       0.8293 0.093 .  
3,11-; 3,9-diMeC27             0.8421 0.249    
2,7-diMeC35                    0.8545 0.360    
9,21-diMeC31                   0.8669 0.002 ** 
7-MeC25                        0.8771 0.030 *  
15-, 13-, 11-MeC29             0.8872 0.998    
11-MeC23                       0.8953 0.094 .  
3,7-diMeC23                    0.9032 0.508    
4-MeC24                        0.9108 0.257    
3-MeC26                        0.9170 0.953    
C31:1                          0.9222 0.754    
5-MeC23                        0.9274 0.183    
4,10-; 4,14-; 4,16-diMeC24     0.9326 0.084 .  
unknown3                       0.9374 0.430    
15-, 13-, 11-MeC31             0.9418 0.976    
C25:1                          0.9460 0.676    
5,11-diMeC23                   0.9496 0.491    
9,3-diMeC29                    0.9530 1.000    
9,13-; 9,19-MeC27              0.9563 1.000    
5-MeC27                        0.9594 0.601    
4-MeC28                        0.9626 0.970    
C29:1                          0.9657 0.834    
C31                            0.9688 0.998    
10-MeC28                       0.9718 1.000    
5,9,15,19-tetraMeC29??         0.9743 0.989    
3,17-; 3,13-;3,11-diMeC31      0.9766 0.999    
C30                            0.9788 0.959    
4,16-; 4,18-diMeC26            0.9809 0.570    
unknown                        0.9828 1.000    
9,13-; 9,15-diMeC25            0.9847 0.659    
4-MeC26                        0.9865 0.789    
C22                            0.9879 1.000    
17,21-; 13,25-; 11,21-diMeC37  0.9894 1.000    
15-,13-,11-MeC33               0.9908 1.000    
11,17-diMeC29                  0.9923 0.817    
15-, 13-, 11-MeC35             0.9936 1.000    
19-, 13-, 11-MeC37             0.9946 1.000    
C21                            0.9956 1.000    
4,8,12-triMeC26                0.9963 1.000    
C40                            0.9969 0.998    
C34                            0.9973 0.998    
14-MeC28                       0.9977 0.999    
C33                            0.9980 1.000    
14-,12-MeC32; 3,11,19-triMeC32 0.9983 0.988    
C39                            0.9986 0.992    
2-MeC23                        0.9990 1.000    
C32                            0.9992 0.983    
C38                            0.9995 0.998    
C35                            0.9997 1.000    
C37                            0.9999 1.000    
12-,11-,10-MeC24               1.0000 1.000    

Contrast: Vg_Sv_Big_Vg_Sv_Small 

                                 average        sd  ratio      ava      avb
C27                            0.0452911 2.398e-02 1.8888 35.68001 26.62179
C25                            0.0299189 1.680e-02 1.7809 16.14397 10.16020
13-,11-,9-MeC27                0.0234777 8.582e-03 2.7358  8.59919  3.90365
unknown                        0.0167777 5.390e-03 3.1130  3.40201  6.75755
3-MeC27, 11,17-diMeC27         0.0120766 4.297e-03 2.8102  4.83138  2.41607
C29                            0.0098376 1.144e-02 0.8601  3.24760  4.57185
15-, 13-, 11-MeC29             0.0048135 3.637e-03 1.3234  2.23737  2.76461
C23                            0.0045055 1.708e-03 2.6382  1.57289  2.47400
C22                            0.0039699 2.109e-03 1.8820  0.56328  1.35727
C24                            0.0039176 1.249e-03 3.1371  0.61471  1.39822
2,7-diMeC35                    0.0035986 1.698e-03 2.1197  0.65229  1.37201
C31                            0.0035976 1.850e-03 1.9445  0.63725  1.35677
3,7-diMeC23                    0.0035099 1.108e-03 3.1681  0.36621  1.06820
7,11-; 7,21-diMeC33            0.0032440 6.306e-04 5.1446  0.47772  1.12652
3,17-; 3,13-;3,11-diMeC31      0.0029320 1.425e-03 2.0574  0.54199  1.12840
9,3-diMeC29                    0.0028611 1.086e-03 2.6334  0.41706  0.98927
15-,13-,11-MeC33               0.0028178 7.157e-04 3.9372  0.46059  1.02414
4,8,12-triMeC26                0.0027103 9.824e-04 2.7589  0.33768  0.87974
10-MeC28                       0.0026949 1.683e-03 1.6012  0.63619  1.17518
C31:1                          0.0026516 8.474e-04 3.1292  0.52501  1.05533
4-MeC28                        0.0025184 1.252e-03 2.0120  0.48874  0.99242
3-MeC31; 5,21-diMeC31          0.0024933 1.147e-03 2.1738  0.67751  1.17434
unknown3                       0.0024363 7.229e-04 3.3703  0.38633  0.87359
5,9,15,19-tetraMeC29??         0.0023297 1.216e-03 1.9162  0.35814  0.82408
3,9-; 3,13-diMeC25             0.0022691 1.157e-03 1.9608  0.84503  1.29886
15-, 13-, 11-MeC35             0.0022481 7.486e-04 3.0030  0.39798  0.84760
3-MeC29                        0.0022252 1.008e-03 2.2070  0.63105  1.07608
15-, 13-, 11-MeC31             0.0021850 5.588e-04 3.9100  0.49210  0.92909
3-MeC25                        0.0021808 1.417e-03 1.5392  1.66525  1.26236
4-MeC24                        0.0020623 5.721e-04 3.6051  0.17262  0.58508
C26                            0.0019784 1.292e-03 1.5312  2.19115  1.80353
3,11-; 3,9-diMeC27             0.0018895 1.127e-03 1.6762  0.54433  0.90534
3-MeC23                        0.0016992 7.193e-04 2.3624  0.15319  0.49302
17,21-; 13,25-; 11,21-diMeC37  0.0015595 6.659e-04 2.3418  0.36005  0.67195
C30                            0.0014840 7.391e-04 2.0079  0.18643  0.48323
C28                            0.0013394 9.821e-04 1.3639  0.38986  0.65027
5,11-diMeC23                   0.0012883 4.558e-04 2.8265  0.14248  0.40015
9,13-; 9,19-MeC27              0.0012873 5.978e-04 2.1535  0.76346  0.50601
13-,11-MeC25                   0.0012625 8.849e-04 1.4267  1.19835  1.11356
C21                            0.0012185 6.672e-04 1.8263  0.51152  0.74951
9,21-diMeC31                   0.0011842 6.803e-04 1.7407  0.48718  0.71250
5-MeC25                        0.0011353 6.528e-04 1.7391  0.27791  0.49795
19-, 13-, 11-MeC37             0.0011331 8.580e-04 1.3206  0.27104  0.49476
5,9-diMeC25                    0.0010233 7.405e-04 1.3819  0.27904  0.48099
4-MeC26                        0.0010028 4.097e-04 2.4475  0.17070  0.37127
2-MeC23                        0.0010015 3.976e-04 2.5189  0.12946  0.32976
5-MeC23                        0.0009992 4.696e-04 2.1276  0.08810  0.28795
11-MeC23                       0.0009428 4.937e-04 1.9098  0.08157  0.27013
C29:1                          0.0009316 5.699e-04 1.6347  0.27363  0.40917
10-MeC26                       0.0009033 6.853e-04 1.3181  0.73546  0.83921
C25:1                          0.0008167 3.277e-04 2.4921  0.29260  0.36233
9,13-; 9,15-diMeC25            0.0007578 3.257e-04 2.3265  0.14102  0.29259
14-MeC28                       0.0007211 3.306e-04 2.1813  0.07352  0.21774
C33                            0.0007050 2.788e-04 2.5287  0.12229  0.26328
C40                            0.0006556 4.122e-04 1.5907  0.11155  0.24226
3-MeC26                        0.0006063 3.967e-04 1.5284  0.43932  0.40760
5-MeC27                        0.0005601 3.123e-04 1.7935  0.51237  0.45864
12-,11-,10-MeC24               0.0005156 2.107e-04 2.4473  0.04505  0.14817
7-MeC25                        0.0004681 3.326e-04 1.4073  0.36695  0.40103
4,10-; 4,14-; 4,16-diMeC24     0.0004455 2.141e-04 2.0805  0.04620  0.13485
C35                            0.0004441 5.556e-05 7.9933  0.04556  0.13438
C37                            0.0004432 1.470e-04 3.0149  0.05837  0.14701
14-,12-MeC32; 3,11,19-triMeC32 0.0003861 2.106e-04 1.8331  0.04864  0.12559
4,16-; 4,18-diMeC26            0.0003811 1.921e-04 1.9841  0.07599  0.11296
C34                            0.0003717 1.485e-04 2.5026  0.08105  0.15539
C39                            0.0003234 2.121e-04 1.5250  0.04912  0.11378
C38                            0.0003069 1.754e-04 1.7493  0.06245  0.12383
C32                            0.0002494 1.417e-04 1.7599  0.04449  0.09438
11,17-diMeC29                  0.0002168 2.087e-04 1.0389  0.08939  0.12967
                               cumsum     p  
C27                            0.1865 0.930  
C25                            0.3098 0.997  
13-,11-,9-MeC27                0.4065 0.053 .
unknown                        0.4756 0.081 .
3-MeC27, 11,17-diMeC27         0.5253 0.955  
C29                            0.5658 0.925  
15-, 13-, 11-MeC29             0.5857 0.793  
C23                            0.6042 0.940  
C22                            0.6206 0.062 .
C24                            0.6367 0.260  
2,7-diMeC35                    0.6515 0.417  
C31                            0.6663 0.759  
3,7-diMeC23                    0.6808 0.067 .
7,11-; 7,21-diMeC33            0.6942 0.523  
3,17-; 3,13-;3,11-diMeC31      0.7062 0.248  
9,3-diMeC29                    0.7180 0.387  
15-,13-,11-MeC33               0.7296 0.421  
4,8,12-triMeC26                0.7408 0.043 *
10-MeC28                       0.7519 0.704  
C31:1                          0.7628 0.398  
4-MeC28                        0.7732 0.173  
3-MeC31; 5,21-diMeC31          0.7835 0.778  
unknown3                       0.7935 0.021 *
5,9,15,19-tetraMeC29??         0.8031 0.202  
3,9-; 3,13-diMeC25             0.8124 0.872  
15-, 13-, 11-MeC35             0.8217 0.396  
3-MeC29                        0.8309 0.970  
15-, 13-, 11-MeC31             0.8399 0.626  
3-MeC25                        0.8488 1.000  
4-MeC24                        0.8573 0.432  
C26                            0.8655 0.996  
3,11-; 3,9-diMeC27             0.8733 0.971  
3-MeC23                        0.8803 0.727  
17,21-; 13,25-; 11,21-diMeC37  0.8867 0.457  
C30                            0.8928 0.110  
C28                            0.8983 1.000  
5,11-diMeC23                   0.9036 0.392  
9,13-; 9,19-MeC27              0.9089 0.993  
13-,11-MeC25                   0.9141 1.000  
C21                            0.9191 0.939  
9,21-diMeC31                   0.9240 0.946  
5-MeC25                        0.9287 0.911  
19-, 13-, 11-MeC37             0.9334 0.503  
5,9-diMeC25                    0.9376 0.909  
4-MeC26                        0.9417 0.400  
2-MeC23                        0.9458 0.080 .
5-MeC23                        0.9499 0.596  
11-MeC23                       0.9538 0.737  
C29:1                          0.9577 0.831  
10-MeC26                       0.9614 1.000  
C25:1                          0.9648 0.877  
9,13-; 9,15-diMeC25            0.9679 0.412  
14-MeC28                       0.9708 0.159  
C33                            0.9737 0.366  
C40                            0.9764 0.400  
3-MeC26                        0.9789 0.999  
5-MeC27                        0.9813 0.991  
12-,11-,10-MeC24               0.9834 0.102  
7-MeC25                        0.9853 0.997  
4,10-; 4,14-; 4,16-diMeC24     0.9871 0.834  
C35                            0.9890 0.309  
C37                            0.9908 0.137  
14-,12-MeC32; 3,11,19-triMeC32 0.9924 0.257  
4,16-; 4,18-diMeC26            0.9940 0.950  
C34                            0.9955 0.411  
C39                            0.9968 0.399  
C38                            0.9981 0.389  
C32                            0.9991 0.376  
11,17-diMeC29                  1.0000 0.991  

Contrast: Vg_Sv_Big_Vv_Sv_Big 

                                 average        sd  ratio      ava      avb
C25                            9.094e-02 1.772e-02 5.1309 16.14397 34.33173
13-,11-,9-MeC27                3.896e-02 7.379e-03 5.2791  8.59919  0.80796
C27                            3.205e-02 2.060e-02 1.5556 35.68001 37.67846
3-MeC27, 11,17-diMeC27         2.015e-02 3.562e-03 5.6567  4.83138  0.80172
C23                            1.661e-02 1.263e-02 1.3153  1.57289  4.89417
unknown                        8.433e-03 2.701e-03 3.1218  3.40201  1.71543
15-, 13-, 11-MeC29             7.751e-03 3.749e-03 2.0677  2.23737  0.68719
C29                            6.524e-03 4.585e-03 1.4228  3.24760  2.06953
3-MeC25                        4.313e-03 2.042e-03 2.1121  1.66525  0.80270
C25:1                          4.163e-03 6.550e-03 0.6355  0.29260  0.95558
13-,11-MeC25                   3.543e-03 1.488e-03 2.3813  1.19835  0.48969
9,13-; 9,19-MeC27              2.966e-03 5.149e-04 5.7606  0.76346  0.17026
10-MeC26                       2.275e-03 8.279e-04 2.7485  0.73546  0.28037
5-MeC27                        1.888e-03 6.135e-04 3.0780  0.51237  0.13468
C26                            1.870e-03 1.253e-03 1.4928  2.19115  1.96187
4,8,12-triMeC26                1.537e-03 6.111e-04 2.5155  0.33768  0.64513
10-MeC28                       1.448e-03 6.409e-04 2.2597  0.63619  0.34747
C31                            1.436e-03 6.386e-04 2.2482  0.63725  0.35012
C21                            1.418e-03 7.263e-04 1.9519  0.51152  0.47471
3-MeC29                        1.329e-03 5.913e-04 2.2470  0.63105  0.36821
C28                            1.265e-03 4.515e-04 2.8008  0.38986  0.13693
3-MeC26                        1.255e-03 7.409e-04 1.6935  0.43932  0.19342
C22                            1.239e-03 4.733e-04 2.6172  0.56328  0.31554
2,7-diMeC35                    1.183e-03 6.763e-04 1.7492  0.65229  0.42406
3-MeC31; 5,21-diMeC31          1.182e-03 8.164e-04 1.4474  0.67751  0.70895
3,17-; 3,13-;3,11-diMeC31      1.170e-03 6.060e-04 1.9304  0.54199  0.30973
3,9-; 3,13-diMeC25             1.111e-03 9.588e-04 1.1590  0.84503  0.77817
7-MeC25                        1.089e-03 4.268e-04 2.5514  0.36695  0.14914
C31:1                          1.077e-03 4.790e-04 2.2479  0.52501  0.30968
15-,13-,11-MeC33               9.087e-04 4.912e-04 1.8500  0.46059  0.28767
9,21-diMeC31                   8.770e-04 6.477e-04 1.3541  0.48718  0.33895
5,9,15,19-tetraMeC29??         8.727e-04 5.665e-04 1.5406  0.35814  0.19225
17,21-; 13,25-; 11,21-diMeC37  8.714e-04 3.753e-04 2.3217  0.36005  0.18578
4-MeC28                        8.589e-04 5.693e-04 1.5086  0.48874  0.34687
15-, 13-, 11-MeC31             8.555e-04 6.221e-04 1.3753  0.49210  0.32731
C29:1                          8.454e-04 7.165e-04 1.1799  0.27363  0.11381
7,11-; 7,21-diMeC33            7.693e-04 3.918e-04 1.9637  0.47772  0.38252
19-, 13-, 11-MeC37             7.420e-04 3.524e-04 2.1058  0.27104  0.12330
9,3-diMeC29                    7.062e-04 4.330e-04 1.6310  0.41706  0.32615
15-, 13-, 11-MeC35             6.562e-04 3.050e-04 2.1516  0.39798  0.28308
C24                            6.416e-04 3.761e-04 1.7058  0.61471  0.73512
5,9-diMeC25                    6.410e-04 6.734e-04 0.9519  0.27904  0.31959
unknown3                       6.395e-04 3.887e-04 1.6451  0.38633  0.27135
5-MeC25                        6.017e-04 3.403e-04 1.7681  0.27791  0.21683
3,7-diMeC23                    5.518e-04 3.230e-04 1.7084  0.36621  0.26382
3,11-; 3,9-diMeC27             4.767e-04 3.490e-04 1.3661  0.54433  0.49458
9,13-; 9,15-diMeC25            4.275e-04 2.768e-04 1.5445  0.14102  0.13114
C30                            4.091e-04 2.298e-04 1.7803  0.18643  0.10894
4-MeC26                        3.693e-04 2.502e-04 1.4759  0.17070  0.12766
4-MeC24                        3.610e-04 2.079e-04 1.7365  0.17262  0.12092
2-MeC23                        3.010e-04 1.252e-04 2.4036  0.12946  0.06932
C33                            2.857e-04 1.341e-04 2.1311  0.12229  0.06514
4,16-; 4,18-diMeC26            2.806e-04 3.373e-04 0.8321  0.07599  0.02335
C40                            2.661e-04 1.865e-04 1.4264  0.11155  0.06144
5,11-diMeC23                   2.651e-04 1.663e-04 1.5945  0.14248  0.09064
3-MeC23                        2.461e-04 1.689e-04 1.4571  0.15319  0.11088
11,17-diMeC29                  1.860e-04 1.117e-04 1.6650  0.08939  0.05480
C34                            1.643e-04 9.427e-05 1.7427  0.08105  0.04858
C38                            1.562e-04 9.204e-05 1.6973  0.06245  0.03127
C37                            1.371e-04 8.978e-05 1.5276  0.05837  0.03580
4,10-; 4,14-; 4,16-diMeC24     1.267e-04 8.547e-05 1.4824  0.04620  0.04848
14-MeC28                       1.253e-04 9.876e-05 1.2683  0.07352  0.07195
14-,12-MeC32; 3,11,19-triMeC32 1.193e-04 6.924e-05 1.7226  0.04864  0.02616
12-,11-,10-MeC24               1.153e-04 4.579e-05 2.5179  0.04505  0.02199
C39                            1.008e-04 7.081e-05 1.4237  0.04912  0.03540
C32                            9.285e-05 6.267e-05 1.4814  0.04449  0.02887
11-MeC23                       8.753e-05 5.545e-05 1.5785  0.08157  0.07228
5-MeC23                        7.641e-05 6.111e-05 1.2504  0.08810  0.07902
C35                            6.677e-05 4.217e-05 1.5833  0.04556  0.03438
                               cumsum     p    
C25                            0.3278 0.012 *  
13-,11-,9-MeC27                0.4682 0.001 ***
C27                            0.5837 0.994    
3-MeC27, 11,17-diMeC27         0.6563 0.860    
C23                            0.7162 0.035 *  
unknown                        0.7466 0.911    
15-, 13-, 11-MeC29             0.7745 0.048 *  
C29                            0.7980 0.990    
3-MeC25                        0.8136 1.000    
C25:1                          0.8286 0.153    
13-,11-MeC25                   0.8413 0.893    
9,13-; 9,19-MeC27              0.8520 0.902    
10-MeC26                       0.8602 0.790    
5-MeC27                        0.8670 0.011 *  
C26                            0.8738 1.000    
4,8,12-triMeC26                0.8793 0.816    
10-MeC28                       0.8845 0.987    
C31                            0.8897 0.989    
C21                            0.8948 0.880    
3-MeC29                        0.8996 1.000    
C28                            0.9042 1.000    
3-MeC26                        0.9087 0.978    
C22                            0.9132 0.965    
2,7-diMeC35                    0.9174 1.000    
3-MeC31; 5,21-diMeC31          0.9217 0.990    
3,17-; 3,13-;3,11-diMeC31      0.9259 0.921    
3,9-; 3,13-diMeC25             0.9299 1.000    
7-MeC25                        0.9338 0.838    
C31:1                          0.9377 0.985    
15-,13-,11-MeC33               0.9410 0.992    
9,21-diMeC31                   0.9441 0.998    
5,9,15,19-tetraMeC29??         0.9473 0.964    
17,21-; 13,25-; 11,21-diMeC37  0.9504 0.962    
4-MeC28                        0.9535 0.981    
15-, 13-, 11-MeC31             0.9566 0.999    
C29:1                          0.9597 0.914    
7,11-; 7,21-diMeC33            0.9624 1.000    
19-, 13-, 11-MeC37             0.9651 0.801    
9,3-diMeC29                    0.9677 1.000    
15-, 13-, 11-MeC35             0.9700 0.993    
C24                            0.9723 1.000    
5,9-diMeC25                    0.9746 0.995    
unknown3                       0.9769 0.991    
5-MeC25                        0.9791 0.994    
3,7-diMeC23                    0.9811 1.000    
3,11-; 3,9-diMeC27             0.9828 1.000    
9,13-; 9,15-diMeC25            0.9844 0.942    
C30                            0.9858 0.998    
4-MeC26                        0.9872 0.993    
4-MeC24                        0.9885 0.998    
2-MeC23                        0.9896 0.973    
C33                            0.9906 0.972    
4,16-; 4,18-diMeC26            0.9916 0.992    
C40                            0.9926 0.938    
5,11-diMeC23                   0.9935 1.000    
3-MeC23                        0.9944 1.000    
11,17-diMeC29                  0.9951 0.997    
C34                            0.9957 0.975    
C38                            0.9962 0.883    
C37                            0.9967 0.974    
4,10-; 4,14-; 4,16-diMeC24     0.9972 0.995    
14-MeC28                       0.9976 0.995    
14-,12-MeC32; 3,11,19-triMeC32 0.9981 0.944    
12-,11-,10-MeC24               0.9985 0.972    
C39                            0.9988 0.987    
C32                            0.9992 0.963    
11-MeC23                       0.9995 1.000    
5-MeC23                        0.9998 1.000    
C35                            1.0000 0.999    

Contrast: Vg_Sv_Big_Vg_worker 

                                 average        sd  ratio      ava       avb
C27                            1.019e-01 2.047e-02 4.9807 35.68001 15.293287
3-MeC27, 11,17-diMeC27         5.558e-02 2.272e-02 2.4462  4.83138 15.462431
C25                            4.762e-02 8.686e-03 5.4829 16.14397  6.619364
3-MeC26                        2.872e-02 1.426e-02 2.0134  0.43932  6.175048
C29                            2.438e-02 3.854e-02 0.6326  3.24760  5.639507
9,13-; 9,19-MeC27              2.376e-02 1.006e-02 2.3606  0.76346  5.514843
3-MeC25                        1.874e-02 9.490e-03 1.9746  1.66525  5.398630
unknown                        1.504e-02 2.241e-03 6.7098  3.40201  0.394992
C23                            1.178e-02 1.189e-02 0.9905  1.57289  1.741316
3,11-; 3,9-diMeC27             6.601e-03 2.903e-03 2.2738  0.54433  1.858511
13-,11-,9-MeC27                6.598e-03 5.540e-03 1.1910  8.59919  9.337827
C26                            5.264e-03 2.177e-03 2.4178  2.19115  1.138422
9,3-diMeC29                    4.963e-03 1.721e-03 2.8839  0.41706  1.409741
10-MeC28                       4.926e-03 2.076e-03 2.3726  0.63619  1.621319
15-, 13-, 11-MeC29             4.839e-03 3.395e-03 1.4254  2.23737  2.374684
3-MeC29                        4.653e-03 2.488e-03 1.8701  0.63105  1.513136
2,7-diMeC35                    3.595e-03 1.719e-03 2.0915  0.65229  1.371282
15-, 13-, 11-MeC31             3.369e-03 2.707e-03 1.2447  0.49210  1.158464
C31                            3.170e-03 4.161e-03 0.7617  0.63725  0.811797
C28                            2.387e-03 5.369e-04 4.4464  0.38986  0.867296
C24                            2.378e-03 5.844e-04 4.0692  0.61471  0.139073
C21                            2.378e-03 4.681e-04 5.0789  0.51152  0.187926
13-,11-MeC25                   2.362e-03 2.020e-03 1.1697  1.19835  1.442143
3,9-; 3,13-diMeC25             2.186e-03 1.079e-03 2.0271  0.84503  0.407741
C22                            2.169e-03 6.579e-04 3.2966  0.56328  0.129486
4-MeC28                        2.168e-03 8.191e-04 2.6470  0.48874  0.864690
15-,13-,11-MeC33               1.796e-03 2.469e-03 0.7273  0.46059  0.687925
7,11-; 7,21-diMeC33            1.717e-03 1.883e-03 0.9121  0.47772  0.801191
C31:1                          1.606e-03 9.567e-04 1.6790  0.52501  0.689630
3,7-diMeC23                    1.555e-03 3.892e-04 3.9963  0.36621  0.055134
C29:1                          1.526e-03 1.012e-03 1.5070  0.27363  0.529027
10-MeC26                       1.417e-03 1.191e-03 1.1891  0.73546  0.988009
9,21-diMeC31                   1.402e-03 9.063e-04 1.5471  0.48718  0.724805
11,17-diMeC29                  1.333e-03 6.087e-04 2.1900  0.08939  0.355982
17,21-; 13,25-; 11,21-diMeC37  1.288e-03 8.180e-04 1.5744  0.36005  0.617633
3,17-; 3,13-;3,11-diMeC31      1.255e-03 7.025e-04 1.7869  0.54199  0.322760
15-, 13-, 11-MeC35             1.240e-03 1.180e-03 1.0508  0.39798  0.599851
5,9-diMeC25                    1.109e-03 7.394e-04 1.4997  0.27904  0.499156
3-MeC31; 5,21-diMeC31          1.043e-03 9.031e-04 1.1547  0.67751  0.547347
4,16-; 4,18-diMeC26            1.032e-03 5.127e-04 2.0129  0.07599  0.271029
5-MeC27                        1.010e-03 5.855e-04 1.7247  0.51237  0.315244
C25:1                          8.052e-04 6.529e-04 1.2333  0.29260  0.338602
5,9,15,19-tetraMeC29??         7.633e-04 5.387e-04 1.4168  0.35814  0.454114
7-MeC25                        7.060e-04 3.064e-04 2.3040  0.36695  0.263482
C33                            6.065e-04 2.608e-04 2.3257  0.12229  0.077500
2-MeC23                        5.977e-04 1.005e-04 5.9494  0.12946  0.009933
19-, 13-, 11-MeC37             5.908e-04 3.204e-04 1.8443  0.27104  0.154636
5,11-diMeC23                   5.749e-04 1.512e-04 3.8030  0.14248  0.027494
4-MeC26                        4.878e-04 2.268e-04 2.1504  0.17070  0.073866
4-MeC24                        4.862e-04 2.154e-04 2.2568  0.17262  0.075379
3-MeC23                        4.684e-04 1.693e-04 2.7663  0.15319  0.059511
unknown3                       4.348e-04 2.811e-04 1.5465  0.38633  0.324898
9,13-; 9,15-diMeC25            4.322e-04 4.277e-04 1.0106  0.14102  0.221788
C40                            4.002e-04 2.017e-04 1.9841  0.11155  0.039263
4,8,12-triMeC26                4.001e-04 3.431e-04 1.1661  0.33768  0.286644
C30                            3.843e-04 2.074e-04 1.8527  0.18643  0.129918
5-MeC23                        3.365e-04 1.166e-04 2.8856  0.08810  0.020794
11-MeC23                       3.037e-04 9.205e-05 3.2988  0.08157  0.033062
C34                            3.017e-04 8.583e-05 3.5155  0.08105  0.041319
14-MeC28                       2.616e-04 1.422e-04 1.8396  0.07352  0.022578
5-MeC25                        2.517e-04 1.926e-04 1.3065  0.27791  0.295417
C38                            2.076e-04 9.280e-05 2.2367  0.06245  0.026390
C37                            2.075e-04 1.017e-04 2.0404  0.05837  0.017860
12-,11-,10-MeC24               1.917e-04 4.456e-05 4.3023  0.04505  0.006701
C39                            1.871e-04 9.234e-05 2.0265  0.04912  0.016341
14-,12-MeC32; 3,11,19-triMeC32 1.455e-04 7.294e-05 1.9953  0.04864  0.025346
C35                            1.364e-04 5.294e-05 2.5759  0.04556  0.022635
4,10-; 4,14-; 4,16-diMeC24     1.220e-04 9.587e-05 1.2726  0.04620  0.030517
C32                            9.979e-05 7.179e-05 1.3901  0.04449  0.026339
                               cumsum     p    
C27                            0.2411 0.013 *  
3-MeC27, 11,17-diMeC27         0.3726 0.002 ** 
C25                            0.4852 0.896    
3-MeC26                        0.5531 0.001 ***
C29                            0.6108 0.593    
9,13-; 9,19-MeC27              0.6670 0.001 ***
3-MeC25                        0.7113 0.150    
unknown                        0.7469 0.178    
C23                            0.7748 0.279    
3,11-; 3,9-diMeC27             0.7904 0.001 ***
13-,11-,9-MeC27                0.8060 0.999    
C26                            0.8184 0.772    
9,3-diMeC29                    0.8302 0.001 ***
10-MeC28                       0.8418 0.035 *  
15-, 13-, 11-MeC29             0.8533 0.782    
3-MeC29                        0.8643 0.518    
2,7-diMeC35                    0.8728 0.429    
15-, 13-, 11-MeC31             0.8807 0.113    
C31                            0.8882 0.844    
C28                            0.8939 0.877    
C24                            0.8995 0.898    
C21                            0.9051 0.431    
13-,11-MeC25                   0.9107 0.958    
3,9-; 3,13-diMeC25             0.9159 0.900    
C22                            0.9210 0.718    
4-MeC28                        0.9262 0.308    
15-,13-,11-MeC33               0.9304 0.700    
7,11-; 7,21-diMeC33            0.9345 0.948    
C31:1                          0.9383 0.728    
3,7-diMeC23                    0.9419 0.926    
C29:1                          0.9456 0.148    
10-MeC26                       0.9489 0.989    
9,21-diMeC31                   0.9522 0.874    
11,17-diMeC29                  0.9554 0.001 ***
17,21-; 13,25-; 11,21-diMeC37  0.9584 0.638    
3,17-; 3,13-;3,11-diMeC31      0.9614 0.893    
15-, 13-, 11-MeC35             0.9643 0.884    
5,9-diMeC25                    0.9669 0.904    
3-MeC31; 5,21-diMeC31          0.9694 0.996    
4,16-; 4,18-diMeC26            0.9718 0.016 *  
5-MeC27                        0.9742 0.538    
C25:1                          0.9761 0.904    
5,9,15,19-tetraMeC29??         0.9779 0.990    
7-MeC25                        0.9796 0.960    
C33                            0.9811 0.484    
2-MeC23                        0.9825 0.616    
19-, 13-, 11-MeC37             0.9839 0.916    
5,11-diMeC23                   0.9852 0.935    
4-MeC26                        0.9864 0.880    
4-MeC24                        0.9875 0.986    
3-MeC23                        0.9886 0.987    
unknown3                       0.9897 1.000    
9,13-; 9,15-diMeC25            0.9907 0.923    
C40                            0.9916 0.676    
4,8,12-triMeC26                0.9926 1.000    
C30                            0.9935 0.997    
5-MeC23                        0.9943 0.945    
11-MeC23                       0.9950 0.972    
C34                            0.9957 0.551    
14-MeC28                       0.9963 0.883    
5-MeC25                        0.9969 1.000    
C38                            0.9974 0.696    
C37                            0.9979 0.840    
12-,11-,10-MeC24               0.9984 0.822    
C39                            0.9988 0.658    
14-,12-MeC32; 3,11,19-triMeC32 0.9992 0.878    
C35                            0.9995 0.946    
4,10-; 4,14-; 4,16-diMeC24     0.9998 0.994    
C32                            1.0000 0.940    

Contrast: Vg_Sv_Big_Vv_worker 

                                 average        sd   ratio      ava       avb
C27                            0.0786631 5.611e-02  1.4019 35.68001 19.998465
C25                            0.0353179 2.741e-02  1.2886 16.14397 23.090112
13-,11-,9-MeC27                0.0289245 1.189e-02  2.4317  8.59919  2.814299
13-,11-MeC25                   0.0266231 2.329e-02  1.1433  1.19835  6.065709
3-MeC25                        0.0218875 8.183e-03  2.6747  1.66525  6.042743
unknown                        0.0155109 7.512e-04 20.6480  3.40201  0.299834
3-MeC27, 11,17-diMeC27         0.0112952 6.594e-03  1.7129  4.83138  5.471026
3,9-; 3,13-diMeC25             0.0094575 7.416e-03  1.2753  0.84503  2.411049
C26                            0.0073127 4.676e-03  1.5638  2.19115  3.636886
5-MeC25                        0.0070757 4.400e-03  1.6081  0.27791  1.684252
C29                            0.0070752 4.677e-03  1.5128  3.24760  3.066851
15-, 13-, 11-MeC29             0.0061585 4.287e-03  1.4364  2.23737  1.086894
5,9-diMeC25                    0.0058215 4.956e-03  1.1746  0.27904  1.380686
C24                            0.0057046 2.282e-03  2.5001  0.61471  1.755628
3,11-; 3,9-diMeC27             0.0052418 2.732e-03  1.9186  0.54433  1.592688
3-MeC23                        0.0044184 4.364e-03  1.0125  0.15319  1.020160
10-MeC26                       0.0038598 2.237e-03  1.7257  0.73546  1.064296
3-MeC29                        0.0032135 1.892e-03  1.6982  0.63105  1.271118
C28                            0.0030623 2.808e-03  1.0905  0.38986  0.940369
7-MeC25                        0.0029057 1.808e-03  1.6072  0.36695  0.755181
C23                            0.0027781 2.225e-03  1.2484  1.57289  1.894263
11-MeC23                       0.0024541 2.592e-03  0.9468  0.08157  0.541819
3,7-diMeC23                    0.0023747 1.585e-03  1.4985  0.36621  0.600554
4-MeC24                        0.0021976 1.965e-03  1.1183  0.17262  0.568612
C22                            0.0021452 2.422e-04  8.8574  0.56328  0.134252
9,13-; 9,19-MeC27              0.0020788 9.857e-04  2.1090  0.76346  0.347712
C21                            0.0020577 4.805e-04  4.2826  0.51152  0.099983
3-MeC26                        0.0017245 1.469e-03  1.1740  0.43932  0.619143
4,10-; 4,14-; 4,16-diMeC24     0.0016537 1.587e-03  1.0423  0.04620  0.366659
5-MeC23                        0.0015409 1.465e-03  1.0520  0.08810  0.355568
2,7-diMeC35                    0.0015376 7.106e-04  2.1638  0.65229  0.390723
9,21-diMeC31                   0.0013529 9.281e-04  1.4576  0.48718  0.344867
10-MeC28                       0.0013300 8.812e-04  1.5093  0.63619  0.391864
3-MeC31; 5,21-diMeC31          0.0012869 8.705e-04  1.4782  0.67751  0.512584
C25:1                          0.0012531 8.403e-04  1.4913  0.29260  0.330828
4,8,12-triMeC26                0.0012091 2.425e-04  4.9850  0.33768  0.095863
5-MeC27                        0.0011335 6.950e-04  1.6309  0.51237  0.321839
C31                            0.0010806 7.138e-04  1.5140  0.63725  0.488263
5,11-diMeC23                   0.0010686 7.185e-04  1.4873  0.14248  0.260955
unknown3                       0.0010666 8.742e-04  1.2201  0.38633  0.573916
7,11-; 7,21-diMeC33            0.0010541 7.544e-04  1.3973  0.47772  0.379958
3,17-; 3,13-;3,11-diMeC31      0.0010141 5.930e-04  1.7102  0.54199  0.393633
9,3-diMeC29                    0.0009926 9.731e-04  1.0200  0.41706  0.476779
15-,13-,11-MeC33               0.0009751 5.461e-04  1.7854  0.46059  0.271577
15-, 13-, 11-MeC31             0.0009648 5.560e-04  1.7352  0.49210  0.361888
C29:1                          0.0009632 6.876e-04  1.4008  0.27363  0.347395
17,21-; 13,25-; 11,21-diMeC37  0.0009330 4.129e-04  2.2597  0.36005  0.175364
C31:1                          0.0009330 7.238e-04  1.2891  0.52501  0.565512
5,9,15,19-tetraMeC29??         0.0009109 6.304e-04  1.4449  0.35814  0.295548
19-, 13-, 11-MeC37             0.0008755 3.329e-04  2.6299  0.27104  0.095935
15-, 13-, 11-MeC35             0.0006895 3.275e-04  2.1053  0.39798  0.269083
4,16-; 4,18-diMeC26            0.0006552 5.374e-04  1.2193  0.07599  0.168851
4-MeC28                        0.0006405 4.329e-04  1.4796  0.48874  0.558058
C30                            0.0005439 4.509e-04  1.2064  0.18643  0.184672
9,13-; 9,15-diMeC25            0.0005302 2.559e-04  2.0720  0.14102  0.159354
2-MeC23                        0.0005118 1.240e-04  4.1277  0.12946  0.027102
4-MeC26                        0.0003607 2.460e-04  1.4660  0.17070  0.157270
C40                            0.0003378 2.010e-04  1.6803  0.11155  0.050703
C33                            0.0003209 1.296e-04  2.4765  0.12229  0.058118
11,17-diMeC29                  0.0002655 1.702e-04  1.5595  0.08939  0.066995
C34                            0.0002281 1.130e-04  2.0182  0.08105  0.037683
14-MeC28                       0.0001952 1.294e-04  1.5080  0.07352  0.036808
12-,11-,10-MeC24               0.0001861 3.810e-05  4.8841  0.04505  0.007826
C38                            0.0001821 9.753e-05  1.8670  0.06245  0.028225
C37                            0.0001620 9.297e-05  1.7428  0.05837  0.026010
C39                            0.0001417 8.728e-05  1.6233  0.04912  0.027869
C35                            0.0001221 5.317e-05  2.2968  0.04556  0.023187
14-,12-MeC32; 3,11,19-triMeC32 0.0001216 7.370e-05  1.6496  0.04864  0.030113
C32                            0.0001090 7.070e-05  1.5417  0.04449  0.029971
                               cumsum     p    
C27                            0.2322 0.189    
C25                            0.3365 0.999    
13-,11-,9-MeC27                0.4218 0.001 ***
13-,11-MeC25                   0.5004 0.013 *  
3-MeC25                        0.5650 0.014 *  
unknown                        0.6108 0.093 .  
3-MeC27, 11,17-diMeC27         0.6442 0.989    
3,9-; 3,13-diMeC25             0.6721 0.009 ** 
C26                            0.6937 0.268    
5-MeC25                        0.7145 0.003 ** 
C29                            0.7354 0.990    
15-, 13-, 11-MeC29             0.7536 0.365    
5,9-diMeC25                    0.7708 0.008 ** 
C24                            0.7876 0.003 ** 
3,11-; 3,9-diMeC27             0.8031 0.006 ** 
3-MeC23                        0.8161 0.025 *  
10-MeC26                       0.8275 0.118    
3-MeC29                        0.8370 0.835    
C28                            0.8461 0.469    
7-MeC25                        0.8546 0.017 *  
C23                            0.8628 1.000    
11-MeC23                       0.8701 0.054 .  
3,7-diMeC23                    0.8771 0.576    
4-MeC24                        0.8836 0.306    
C22                            0.8899 0.773    
9,13-; 9,19-MeC27              0.8960 0.984    
C21                            0.9021 0.567    
3-MeC26                        0.9072 0.961    
4,10-; 4,14-; 4,16-diMeC24     0.9121 0.027 *  
5-MeC23                        0.9166 0.151    
2,7-diMeC35                    0.9212 0.995    
9,21-diMeC31                   0.9252 0.943    
10-MeC28                       0.9291 0.999    
3-MeC31; 5,21-diMeC31          0.9329 0.999    
C25:1                          0.9366 0.737    
4,8,12-triMeC26                0.9402 0.965    
5-MeC27                        0.9435 0.432    
C31                            0.9467 0.999    
5,11-diMeC23                   0.9499 0.539    
unknown3                       0.9530 0.868    
7,11-; 7,21-diMeC33            0.9561 0.999    
3,17-; 3,13-;3,11-diMeC31      0.9591 0.975    
9,3-diMeC29                    0.9620 1.000    
15-,13-,11-MeC33               0.9649 0.993    
15-, 13-, 11-MeC31             0.9678 0.999    
C29:1                          0.9706 0.864    
17,21-; 13,25-; 11,21-diMeC37  0.9734 0.958    
C31:1                          0.9761 0.998    
5,9,15,19-tetraMeC29??         0.9788 0.970    
19-, 13-, 11-MeC37             0.9814 0.727    
15-, 13-, 11-MeC35             0.9834 0.999    
4,16-; 4,18-diMeC26            0.9854 0.516    
4-MeC28                        0.9873 0.999    
C30                            0.9889 0.995    
9,13-; 9,15-diMeC25            0.9904 0.778    
2-MeC23                        0.9919 0.764    
4-MeC26                        0.9930 1.000    
C40                            0.9940 0.849    
C33                            0.9949 0.965    
11,17-diMeC29                  0.9957 0.987    
C34                            0.9964 0.886    
14-MeC28                       0.9970 0.988    
12-,11-,10-MeC24               0.9975 0.888    
C38                            0.9981 0.858    
C37                            0.9985 0.969    
C39                            0.9990 0.894    
C35                            0.9993 0.985    
14-,12-MeC32; 3,11,19-triMeC32 0.9997 0.966    
C32                            1.0000 0.966    

Contrast: Vg_Sv_Small_Vv_Sv_Big 

                                 average        sd  ratio      ava      avb
C25                            0.1208577 2.218e-02 5.4488 10.16020 34.33173
C27                            0.0580394 3.894e-02 1.4904 26.62179 37.67846
unknown                        0.0252106 5.937e-03 4.2467  6.75755  1.71543
13-,11-,9-MeC27                0.0154784 4.425e-03 3.4979  3.90365  0.80796
C23                            0.0135054 1.116e-02 1.2104  2.47400  4.89417
C29                            0.0127028 1.294e-02 0.9818  4.57185  2.06953
15-, 13-, 11-MeC29             0.0103871 4.201e-03 2.4727  2.76461  0.68719
3-MeC27, 11,17-diMeC27         0.0080718 2.586e-03 3.1218  2.41607  0.80172
C22                            0.0052086 2.138e-03 2.4368  1.35727  0.31554
C31                            0.0050332 1.811e-03 2.7789  1.35677  0.35012
2,7-diMeC35                    0.0047398 1.652e-03 2.8693  1.37201  0.42406
C25:1                          0.0041905 6.314e-03 0.6636  0.36233  0.95558
10-MeC28                       0.0041385 1.753e-03 2.3613  1.17518  0.34747
3,17-; 3,13-;3,11-diMeC31      0.0040933 1.393e-03 2.9381  1.12840  0.30973
3,7-diMeC23                    0.0040219 1.097e-03 3.6659  1.06820  0.26382
C31:1                          0.0037282 8.451e-04 4.4116  1.05533  0.30968
7,11-; 7,21-diMeC33            0.0037200 8.731e-04 4.2606  1.12652  0.38252
15-,13-,11-MeC33               0.0036823 7.347e-04 5.0120  1.02414  0.28767
3-MeC29                        0.0035393 1.039e-03 3.4070  1.07608  0.36821
9,3-diMeC29                    0.0033156 1.162e-03 2.8526  0.98927  0.32615
C24                            0.0033155 1.296e-03 2.5574  1.39822  0.73512
4-MeC28                        0.0032278 1.257e-03 2.5676  0.99242  0.34687
13-,11-MeC25                   0.0031609 1.594e-03 1.9826  1.11356  0.48969
5,9,15,19-tetraMeC29??         0.0031591 1.116e-03 2.8304  0.82408  0.19225
unknown3                       0.0030112 7.197e-04 4.1839  0.87359  0.27135
15-, 13-, 11-MeC31             0.0030089 7.567e-04 3.9765  0.92909  0.32731
15-, 13-, 11-MeC35             0.0028226 8.258e-04 3.4180  0.84760  0.28308
10-MeC26                       0.0027942 9.171e-04 3.0469  0.83921  0.28037
3-MeC25                        0.0026877 1.658e-03 1.6215  1.26236  0.80270
3,9-; 3,13-diMeC25             0.0026245 1.275e-03 2.0589  1.29886  0.77817
C28                            0.0025667 9.780e-04 2.6244  0.65027  0.13693
17,21-; 13,25-; 11,21-diMeC37  0.0024309 6.734e-04 3.6100  0.67195  0.18578
3-MeC31; 5,21-diMeC31          0.0023605 1.369e-03 1.7241  1.17434  0.70895
4-MeC24                        0.0023208 5.875e-04 3.9506  0.58508  0.12092
3,11-; 3,9-diMeC27             0.0020989 1.203e-03 1.7442  0.90534  0.49458
C21                            0.0019277 8.729e-04 2.2085  0.74951  0.47471
3-MeC23                        0.0019107 7.135e-04 2.6778  0.49302  0.11088
C30                            0.0018714 7.279e-04 2.5712  0.48323  0.10894
9,21-diMeC31                   0.0018678 7.066e-04 2.6434  0.71250  0.33895
19-, 13-, 11-MeC37             0.0018573 8.779e-04 2.1156  0.49476  0.12330
9,13-; 9,19-MeC27              0.0016788 4.630e-04 3.6254  0.50601  0.17026
5-MeC27                        0.0016198 2.854e-04 5.6753  0.45864  0.13468
5,11-diMeC23                   0.0015475 4.491e-04 3.4460  0.40015  0.09064
C29:1                          0.0014768 4.914e-04 3.0051  0.40917  0.11381
5-MeC25                        0.0014615 7.898e-04 1.8504  0.49795  0.21683
C26                            0.0013151 1.252e-03 1.0506  1.80353  1.96187
2-MeC23                        0.0013022 3.939e-04 3.3058  0.32976  0.06932
7-MeC25                        0.0012626 6.407e-04 1.9707  0.40103  0.14914
4,8,12-triMeC26                0.0012446 1.042e-03 1.1941  0.87974  0.64513
4-MeC26                        0.0012181 4.850e-04 2.5115  0.37127  0.12766
5,9-diMeC25                    0.0011622 7.594e-04 1.5304  0.48099  0.31959
3-MeC26                        0.0010709 5.054e-04 2.1190  0.40760  0.19342
5-MeC23                        0.0010446 4.639e-04 2.2518  0.28795  0.07902
C33                            0.0009907 2.879e-04 3.4408  0.26328  0.06514
11-MeC23                       0.0009893 4.887e-04 2.0241  0.27013  0.07228
C40                            0.0009041 3.894e-04 2.3217  0.24226  0.06144
9,13-; 9,15-diMeC25            0.0008739 4.510e-04 1.9375  0.29259  0.13114
14-MeC28                       0.0007289 3.186e-04 2.2881  0.21774  0.07195
12-,11-,10-MeC24               0.0006309 2.092e-04 3.0165  0.14817  0.02199
C37                            0.0005560 1.514e-04 3.6721  0.14701  0.03580
C34                            0.0005340 1.358e-04 3.9320  0.15539  0.04858
C35                            0.0005000 6.348e-05 7.8768  0.13438  0.03438
14-,12-MeC32; 3,11,19-triMeC32 0.0004971 2.091e-04 2.3774  0.12559  0.02616
C38                            0.0004628 1.657e-04 2.7927  0.12383  0.03127
4,16-; 4,18-diMeC26            0.0004480 1.863e-04 2.4046  0.11296  0.02335
4,10-; 4,14-; 4,16-diMeC24     0.0004319 1.991e-04 2.1695  0.13485  0.04848
C39                            0.0003919 2.013e-04 1.9467  0.11378  0.03540
11,17-diMeC29                  0.0003743 2.211e-04 1.6929  0.12967  0.05480
C32                            0.0003276 1.382e-04 2.3705  0.09438  0.02887
                               cumsum     p    
C25                            0.3085 0.001 ***
C27                            0.4567 0.777    
unknown                        0.5210 0.001 ***
13-,11-,9-MeC27                0.5605 0.828    
C23                            0.5950 0.136    
C29                            0.6274 0.923    
15-, 13-, 11-MeC29             0.6540 0.001 ***
3-MeC27, 11,17-diMeC27         0.6746 1.000    
C22                            0.6879 0.001 ***
C31                            0.7007 0.433    
2,7-diMeC35                    0.7128 0.288    
C25:1                          0.7235 0.120    
10-MeC28                       0.7341 0.156    
3,17-; 3,13-;3,11-diMeC31      0.7445 0.012 *  
3,7-diMeC23                    0.7548 0.006 ** 
C31:1                          0.7643 0.077 .  
7,11-; 7,21-diMeC33            0.7738 0.363    
15-,13-,11-MeC33               0.7832 0.097 .  
3-MeC29                        0.7922 0.682    
9,3-diMeC29                    0.8007 0.085 .  
C24                            0.8092 0.555    
4-MeC28                        0.8174 0.013 *  
13-,11-MeC25                   0.8255 0.893    
5,9,15,19-tetraMeC29??         0.8335 0.006 ** 
unknown3                       0.8412 0.001 ***
15-, 13-, 11-MeC31             0.8489 0.262    
15-, 13-, 11-MeC35             0.8561 0.218    
10-MeC26                       0.8632 0.591    
3-MeC25                        0.8701 1.000    
3,9-; 3,13-diMeC25             0.8768 0.851    
C28                            0.8834 0.805    
17,21-; 13,25-; 11,21-diMeC37  0.8896 0.198    
3-MeC31; 5,21-diMeC31          0.8956 0.838    
4-MeC24                        0.9015 0.301    
3,11-; 3,9-diMeC27             0.9069 0.959    
C21                            0.9118 0.584    
3-MeC23                        0.9167 0.700    
C30                            0.9214 0.004 ** 
9,21-diMeC31                   0.9262 0.511    
19-, 13-, 11-MeC37             0.9310 0.121    
9,13-; 9,19-MeC27              0.9352 0.985    
5-MeC27                        0.9394 0.052 .  
5,11-diMeC23                   0.9433 0.220    
C29:1                          0.9471 0.191    
5-MeC25                        0.9508 0.913    
C26                            0.9542 1.000    
2-MeC23                        0.9575 0.002 ** 
7-MeC25                        0.9607 0.775    
4,8,12-triMeC26                0.9639 0.952    
4-MeC26                        0.9670 0.205    
5,9-diMeC25                    0.9700 0.915    
3-MeC26                        0.9727 0.988    
5-MeC23                        0.9754 0.576    
C33                            0.9779 0.027 *  
11-MeC23                       0.9804 0.737    
C40                            0.9827 0.075 .  
9,13-; 9,15-diMeC25            0.9850 0.341    
14-MeC28                       0.9868 0.115    
12-,11-,10-MeC24               0.9885 0.007 ** 
C37                            0.9899 0.007 ** 
C34                            0.9912 0.133    
C35                            0.9925 0.127    
14-,12-MeC32; 3,11,19-triMeC32 0.9938 0.037 *  
C38                            0.9950 0.159    
4,16-; 4,18-diMeC26            0.9961 0.905    
4,10-; 4,14-; 4,16-diMeC24     0.9972 0.886    
C39                            0.9982 0.231    
11,17-diMeC29                  0.9992 0.903    
C32                            1.0000 0.109    

Contrast: Vg_Sv_Small_Vg_worker 

                                 average        sd  ratio      ava       avb
3-MeC27, 11,17-diMeC27         0.0652318 0.0279775 2.3316  2.41607 15.462431
C27                            0.0566425 0.0296695 1.9091 26.62179 15.293287
unknown                        0.0318128 0.0057536 5.5292  6.75755  0.394992
3-MeC26                        0.0288372 0.0143333 2.0119  0.40760  6.175048
C29                            0.0286424 0.0357427 0.8013  4.57185  5.639507
13-,11-,9-MeC27                0.0271709 0.0051558 5.2699  3.90365  9.337827
9,13-; 9,19-MeC27              0.0250442 0.0100615 2.4891  0.50601  5.514843
3-MeC25                        0.0206813 0.0096675 2.1393  1.26236  5.398630
C25                            0.0202264 0.0124575 1.6236 10.16020  6.619364
C23                            0.0147803 0.0086105 1.7165  2.47400  1.741316
C24                            0.0062957 0.0013555 4.6444  1.39822  0.139073
C22                            0.0061389 0.0021907 2.8022  1.35727  0.129486
C31                            0.0055682 0.0023274 2.3924  1.35677  0.811797
3,11-; 3,9-diMeC27             0.0053532 0.0020111 2.6618  0.90534  1.858511
15-, 13-, 11-MeC29             0.0051234 0.0039567 1.2949  2.76461  2.374684
3,7-diMeC23                    0.0050653 0.0011011 4.6004  1.06820  0.055134
3,9-; 3,13-diMeC25             0.0044556 0.0009081 4.9064  1.29886  0.407741
3,17-; 3,13-;3,11-diMeC31      0.0040282 0.0015624 2.5781  1.12840  0.322760
C26                            0.0033256 0.0019025 1.7480  1.80353  1.138422
3-MeC29                        0.0032652 0.0017525 1.8632  1.07608  1.513136
C21                            0.0031710 0.0010937 2.8993  0.74951  0.187926
3-MeC31; 5,21-diMeC31          0.0031350 0.0012081 2.5950  1.17434  0.547347
15-,13-,11-MeC33               0.0031249 0.0010654 2.9330  1.02414  0.687925
10-MeC28                       0.0030029 0.0016701 1.7980  1.17518  1.621319
4,8,12-triMeC26                0.0029655 0.0010542 2.8130  0.87974  0.286644
unknown3                       0.0027434 0.0006815 4.0255  0.87359  0.324898
9,3-diMeC29                    0.0025616 0.0012702 2.0168  0.98927  1.409741
13-,11-MeC25                   0.0025509 0.0022304 1.1437  1.11356  1.442143
4-MeC24                        0.0025485 0.0005329 4.7819  0.58508  0.075379
7,11-; 7,21-diMeC33            0.0023688 0.0010278 2.3047  1.12652  0.801191
15-, 13-, 11-MeC31             0.0023274 0.0018648 1.2481  0.92909  1.158464
3-MeC23                        0.0021676 0.0007038 3.0799  0.49302  0.059511
C31:1                          0.0020119 0.0016254 1.2378  1.05533  0.689630
5,9,15,19-tetraMeC29??         0.0018738 0.0011898 1.5749  0.82408  0.454114
5,11-diMeC23                   0.0018633 0.0004411 4.2243  0.40015  0.027494
2,7-diMeC35                    0.0018500 0.0012633 1.4645  1.37201  1.371282
C30                            0.0017666 0.0007581 2.3303  0.48323  0.129918
15-, 13-, 11-MeC35             0.0017201 0.0009710 1.7716  0.84760  0.599851
19-, 13-, 11-MeC37             0.0017006 0.0008706 1.9533  0.49476  0.154636
2-MeC23                        0.0015992 0.0003874 4.1275  0.32976  0.009933
4-MeC26                        0.0014870 0.0003679 4.0416  0.37127  0.073866
5-MeC23                        0.0013358 0.0004714 2.8337  0.28795  0.020794
4-MeC28                        0.0012985 0.0012556 1.0341  0.99242  0.864690
C28                            0.0012902 0.0007354 1.7544  0.65027  0.867296
10-MeC26                       0.0012110 0.0010287 1.1773  0.83921  0.988009
11-MeC23                       0.0011853 0.0005237 2.2634  0.27013  0.033062
11,17-diMeC29                  0.0011639 0.0005705 2.0402  0.12967  0.355982
C29:1                          0.0011171 0.0006883 1.6230  0.40917  0.529027
C33                            0.0010765 0.0003947 2.7277  0.26328  0.077500
5-MeC25                        0.0010686 0.0006101 1.7514  0.49795  0.295417
C40                            0.0010150 0.0004247 2.3898  0.24226  0.039263
14-MeC28                       0.0009758 0.0003162 3.0865  0.21774  0.022578
9,21-diMeC31                   0.0009041 0.0006371 1.4190  0.71250  0.724805
4,16-; 4,18-diMeC26            0.0008870 0.0003522 2.5183  0.11296  0.271029
7-MeC25                        0.0008599 0.0005428 1.5841  0.40103  0.263482
5,9-diMeC25                    0.0008305 0.0005704 1.4560  0.48099  0.499156
17,21-; 13,25-; 11,21-diMeC37  0.0008302 0.0005888 1.4100  0.67195  0.617633
5-MeC27                        0.0007187 0.0003064 2.3459  0.45864  0.315244
12-,11-,10-MeC24               0.0007074 0.0002094 3.3782  0.14817  0.006701
C37                            0.0006457 0.0001452 4.4474  0.14701  0.017860
C25:1                          0.0006088 0.0003706 1.6427  0.36233  0.338602
C34                            0.0005810 0.0002387 2.4343  0.15539  0.041319
C35                            0.0005587 0.0000966 5.7839  0.13438  0.022635
9,13-; 9,15-diMeC25            0.0005400 0.0003037 1.7779  0.29259  0.221788
4,10-; 4,14-; 4,16-diMeC24     0.0005217 0.0001850 2.8194  0.13485  0.030517
14-,12-MeC32; 3,11,19-triMeC32 0.0005020 0.0002234 2.2473  0.12559  0.025346
C39                            0.0004872 0.0002168 2.2470  0.11378  0.016341
C38                            0.0004872 0.0001963 2.4817  0.12383  0.026390
C32                            0.0003402 0.0001399 2.4317  0.09438  0.026339
                               cumsum     p    
3-MeC27, 11,17-diMeC27         0.1483 0.001 ***
C27                            0.2770 0.798    
unknown                        0.3493 0.001 ***
3-MeC26                        0.4148 0.001 ***
C29                            0.4799 0.472    
13-,11-,9-MeC27                0.5417 0.011 *  
9,13-; 9,19-MeC27              0.5986 0.001 ***
3-MeC25                        0.6456 0.048 *  
C25                            0.6916 1.000    
C23                            0.7252 0.082 .  
C24                            0.7395 0.002 ** 
C22                            0.7535 0.001 ***
C31                            0.7661 0.326    
3,11-; 3,9-diMeC27             0.7783 0.005 ** 
15-, 13-, 11-MeC29             0.7899 0.692    
3,7-diMeC23                    0.8014 0.001 ***
3,9-; 3,13-diMeC25             0.8116 0.668    
3,17-; 3,13-;3,11-diMeC31      0.8207 0.025 *  
C26                            0.8283 0.947    
3-MeC29                        0.8357 0.756    
C21                            0.8429 0.259    
3-MeC31; 5,21-diMeC31          0.8500 0.653    
15-,13-,11-MeC33               0.8571 0.302    
10-MeC28                       0.8640 0.608    
4,8,12-triMeC26                0.8707 0.009 ** 
unknown3                       0.8769 0.003 ** 
9,3-diMeC29                    0.8828 0.624    
13-,11-MeC25                   0.8886 0.941    
4-MeC24                        0.8943 0.222    
7,11-; 7,21-diMeC33            0.8997 0.822    
15-, 13-, 11-MeC31             0.9050 0.561    
3-MeC23                        0.9099 0.616    
C31:1                          0.9145 0.506    
5,9,15,19-tetraMeC29??         0.9188 0.320    
5,11-diMeC23                   0.9230 0.079 .  
2,7-diMeC35                    0.9272 0.951    
C30                            0.9312 0.008 ** 
15-, 13-, 11-MeC35             0.9351 0.607    
19-, 13-, 11-MeC37             0.9390 0.248    
2-MeC23                        0.9426 0.001 ***
4-MeC26                        0.9460 0.065 .  
5-MeC23                        0.9491 0.367    
4-MeC28                        0.9520 0.802    
C28                            0.9549 1.000    
10-MeC26                       0.9577 0.996    
11-MeC23                       0.9604 0.611    
11,17-diMeC29                  0.9630 0.004 ** 
C29:1                          0.9656 0.649    
C33                            0.9680 0.018 *  
5-MeC25                        0.9705 0.941    
C40                            0.9728 0.048 *  
14-MeC28                       0.9750 0.003 ** 
9,21-diMeC31                   0.9770 1.000    
4,16-; 4,18-diMeC26            0.9790 0.089 .  
7-MeC25                        0.9810 0.907    
5,9-diMeC25                    0.9829 0.969    
17,21-; 13,25-; 11,21-diMeC37  0.9848 0.963    
5-MeC27                        0.9864 0.904    
12-,11-,10-MeC24               0.9880 0.002 ** 
C37                            0.9895 0.001 ***
C25:1                          0.9909 0.974    
C34                            0.9922 0.094 .  
C35                            0.9935 0.071 .  
9,13-; 9,15-diMeC25            0.9947 0.747    
4,10-; 4,14-; 4,16-diMeC24     0.9959 0.866    
14-,12-MeC32; 3,11,19-triMeC32 0.9970 0.057 .  
C39                            0.9981 0.101    
C38                            0.9992 0.150    
C32                            1.0000 0.108    

Contrast: Vg_Sv_Small_Vv_worker 

                                 average        sd ratio      ava       avb
C25                            0.0646496 3.114e-02 2.076 10.16020 23.090112
C27                            0.0571612 3.781e-02 1.512 26.62179 19.998465
unknown                        0.0322886 5.316e-03 6.073  6.75755  0.299834
13-,11-MeC25                   0.0267800 2.357e-02 1.136  1.11356  6.065709
3-MeC25                        0.0239019 8.218e-03 2.908  1.26236  6.042743
3-MeC27, 11,17-diMeC27         0.0155633 1.217e-02 1.278  2.41607  5.471026
C29                            0.0118061 1.139e-02 1.037  4.57185  3.066851
13-,11-,9-MeC27                0.0096106 6.553e-03 1.467  3.90365  2.814299
C26                            0.0091668 4.691e-03 1.954  1.80353  3.636886
3,9-; 3,13-diMeC25             0.0090036 5.675e-03 1.586  1.29886  2.411049
15-, 13-, 11-MeC29             0.0084292 5.117e-03 1.647  2.76461  1.086894
5-MeC25                        0.0062167 4.105e-03 1.514  0.49795  1.684252
C22                            0.0061151 2.089e-03 2.927  1.35727  0.134252
5,9-diMeC25                    0.0055179 4.269e-03 1.293  0.48099  1.380686
2,7-diMeC35                    0.0049064 1.823e-03 2.691  1.37201  0.390723
C31                            0.0043425 1.996e-03 2.176  1.35677  0.488263
3-MeC23                        0.0040252 3.287e-03 1.225  0.49302  1.020160
4,8,12-triMeC26                0.0039194 9.706e-04 4.038  0.87974  0.095863
10-MeC28                       0.0039166 1.919e-03 2.041  1.17518  0.391864
C23                            0.0038030 2.473e-03 1.538  2.47400  1.894263
15-,13-,11-MeC33               0.0037628 7.570e-04 4.971  1.02414  0.271577
10-MeC26                       0.0037617 2.110e-03 1.782  0.83921  1.064296
7,11-; 7,21-diMeC33            0.0037328 1.300e-03 2.871  1.12652  0.379958
3,17-; 3,13-;3,11-diMeC31      0.0036891 1.505e-03 2.452  1.12840  0.393633
3,11-; 3,9-diMeC27             0.0036088 2.750e-03 1.312  0.90534  1.592688
3-MeC31; 5,21-diMeC31          0.0033439 1.214e-03 2.755  1.17434  0.512584
C21                            0.0032476 5.587e-04 5.813  0.74951  0.099983
3,7-diMeC23                    0.0030697 1.969e-03 1.559  1.06820  0.600554
15-, 13-, 11-MeC35             0.0028926 8.061e-04 3.589  0.84760  0.269083
C28                            0.0028844 2.031e-03 1.420  0.65027  0.940369
7-MeC25                        0.0028754 1.742e-03 1.650  0.40103  0.755181
15-, 13-, 11-MeC31             0.0028360 9.779e-04 2.900  0.92909  0.361888
9,3-diMeC29                    0.0027195 1.367e-03 1.989  0.98927  0.476779
5,9,15,19-tetraMeC29??         0.0026932 1.308e-03 2.059  0.82408  0.295548
C24                            0.0025082 1.877e-03 1.337  1.39822  1.755628
17,21-; 13,25-; 11,21-diMeC37  0.0024829 7.061e-04 3.517  0.67195  0.175364
C31:1                          0.0024813 1.300e-03 1.909  1.05533  0.565512
11-MeC23                       0.0023586 1.973e-03 1.195  0.27013  0.541819
9,21-diMeC31                   0.0022089 7.324e-04 3.016  0.71250  0.344867
4-MeC28                        0.0021718 1.220e-03 1.780  0.99242  0.558058
4-MeC24                        0.0020589 8.394e-04 2.453  0.58508  0.568612
19-, 13-, 11-MeC37             0.0019941 8.641e-04 2.308  0.49476  0.095935
3-MeC29                        0.0018608 1.337e-03 1.392  1.07608  1.271118
3-MeC26                        0.0016575 1.533e-03 1.081  0.40760  0.619143
unknown3                       0.0016315 9.412e-04 1.733  0.87359  0.573916
C30                            0.0015777 8.332e-04 1.894  0.48323  0.184672
4,10-; 4,14-; 4,16-diMeC24     0.0015436 1.282e-03 1.204  0.13485  0.366659
2-MeC23                        0.0015133 3.918e-04 3.863  0.32976  0.027102
5-MeC23                        0.0015001 8.772e-04 1.710  0.28795  0.355568
C25:1                          0.0012011 5.435e-04 2.210  0.36233  0.330828
5,11-diMeC23                   0.0011855 7.436e-04 1.594  0.40015  0.260955
4-MeC26                        0.0010700 5.175e-04 2.067  0.37127  0.157270
C33                            0.0010258 2.849e-04 3.601  0.26328  0.058118
9,13-; 9,19-MeC27              0.0009970 7.391e-04 1.349  0.50601  0.347712
C40                            0.0009578 4.124e-04 2.323  0.24226  0.050703
14-MeC28                       0.0009047 3.102e-04 2.916  0.21774  0.036808
5-MeC27                        0.0008817 5.095e-04 1.730  0.45864  0.321839
C29:1                          0.0008354 5.644e-04 1.480  0.40917  0.347395
9,13-; 9,15-diMeC25            0.0007478 5.311e-04 1.408  0.29259  0.159354
12-,11-,10-MeC24               0.0007017 2.067e-04 3.394  0.14817  0.007826
C37                            0.0006050 1.314e-04 4.604  0.14701  0.026010
C34                            0.0005885 1.635e-04 3.599  0.15539  0.037683
4,16-; 4,18-diMeC26            0.0005810 3.925e-04 1.480  0.11296  0.168851
C35                            0.0005560 7.841e-05 7.091  0.13438  0.023187
14-,12-MeC32; 3,11,19-triMeC32 0.0004785 2.183e-04 2.192  0.12559  0.030113
C38                            0.0004780 1.794e-04 2.664  0.12383  0.028225
C39                            0.0004296 2.150e-04 1.998  0.11378  0.027869
11,17-diMeC29                  0.0004027 2.326e-04 1.731  0.12967  0.066995
C32                            0.0003235 1.524e-04 2.123  0.09438  0.029971
                               cumsum     p    
C25                            0.1613 0.366    
C27                            0.3040 0.816    
unknown                        0.3845 0.001 ***
13-,11-MeC25                   0.4514 0.015 *  
3-MeC25                        0.5110 0.005 ** 
3-MeC27, 11,17-diMeC27         0.5498 0.958    
C29                            0.5793 0.959    
13-,11-,9-MeC27                0.6033 0.997    
C26                            0.6262 0.021 *  
3,9-; 3,13-diMeC25             0.6486 0.015 *  
15-, 13-, 11-MeC29             0.6697 0.010 ** 
5-MeC25                        0.6852 0.009 ** 
C22                            0.7004 0.001 ***
5,9-diMeC25                    0.7142 0.016 *  
2,7-diMeC35                    0.7264 0.221    
C31                            0.7373 0.641    
3-MeC23                        0.7473 0.075 .  
4,8,12-triMeC26                0.7571 0.001 ***
10-MeC28                       0.7669 0.205    
C23                            0.7764 0.997    
15-,13-,11-MeC33               0.7858 0.066 .  
10-MeC26                       0.7951 0.127    
7,11-; 7,21-diMeC33            0.8045 0.329    
3,17-; 3,13-;3,11-diMeC31      0.8137 0.029 *  
3,11-; 3,9-diMeC27             0.8227 0.388    
3-MeC31; 5,21-diMeC31          0.8310 0.595    
C21                            0.8391 0.186    
3,7-diMeC23                    0.8468 0.128    
15-, 13-, 11-MeC35             0.8540 0.181    
C28                            0.8612 0.637    
7-MeC25                        0.8684 0.014 *  
15-, 13-, 11-MeC31             0.8754 0.321    
9,3-diMeC29                    0.8822 0.493    
5,9,15,19-tetraMeC29??         0.8890 0.035 *  
C24                            0.8952 0.899    
17,21-; 13,25-; 11,21-diMeC37  0.9014 0.170    
C31:1                          0.9076 0.447    
11-MeC23                       0.9135 0.075 .  
9,21-diMeC31                   0.9190 0.182    
4-MeC28                        0.9244 0.287    
4-MeC24                        0.9296 0.430    
19-, 13-, 11-MeC37             0.9345 0.065 .  
3-MeC29                        0.9392 1.000    
3-MeC26                        0.9433 0.981    
unknown3                       0.9474 0.296    
C30                            0.9513 0.027 *  
4,10-; 4,14-; 4,16-diMeC24     0.9552 0.049 *  
2-MeC23                        0.9589 0.001 ***
5-MeC23                        0.9627 0.174    
C25:1                          0.9657 0.774    
5,11-diMeC23                   0.9686 0.481    
4-MeC26                        0.9713 0.296    
C33                            0.9739 0.013 *  
9,13-; 9,19-MeC27              0.9764 1.000    
C40                            0.9788 0.035 *  
14-MeC28                       0.9810 0.012 *  
5-MeC27                        0.9832 0.776    
C29:1                          0.9853 0.959    
9,13-; 9,15-diMeC25            0.9872 0.472    
12-,11-,10-MeC24               0.9889 0.002 ** 
C37                            0.9904 0.001 ***
C34                            0.9919 0.060 .  
4,16-; 4,18-diMeC26            0.9933 0.746    
C35                            0.9947 0.048 *  
14-,12-MeC32; 3,11,19-triMeC32 0.9959 0.044 *  
C38                            0.9971 0.108    
C39                            0.9982 0.175    
11,17-diMeC29                  0.9992 0.914    
C32                            1.0000 0.092 .  

Contrast: Vv_Sv_Big_Vg_worker 

                                 average        sd   ratio      ava       avb
C25                            1.386e-01 1.693e-02  8.1829 34.33173  6.619364
C27                            1.119e-01 4.097e-02  2.7320 37.67846 15.293287
3-MeC27, 11,17-diMeC27         7.330e-02 2.774e-02  2.6424  0.80172 15.462431
13-,11-,9-MeC27                4.265e-02 2.844e-03 14.9949  0.80796  9.337827
3-MeC26                        2.991e-02 1.427e-02  2.0963  0.19342  6.175048
9,13-; 9,19-MeC27              2.672e-02 1.001e-02  2.6702  0.17026  5.514843
3-MeC25                        2.298e-02 9.696e-03  2.3701  0.80270  5.398630
C23                            2.285e-02 1.261e-02  1.8117  4.89417  1.741316
C29                            2.196e-02 4.189e-02  0.5243  2.06953  5.639507
15-, 13-, 11-MeC29             8.437e-03 4.781e-03  1.7649  0.68719  2.374684
3,11-; 3,9-diMeC27             6.842e-03 2.915e-03  2.3472  0.49458  1.858511
unknown                        6.672e-03 3.245e-03  2.0559  1.71543  0.394992
10-MeC28                       6.369e-03 2.130e-03  2.9896  0.34747  1.621319
3-MeC29                        5.739e-03 2.879e-03  1.9933  0.36821  1.513136
9,3-diMeC29                    5.418e-03 1.765e-03  3.0689  0.32615  1.409741
13-,11-MeC25                   4.764e-03 2.966e-03  1.6064  0.48969  1.442143
2,7-diMeC35                    4.736e-03 1.675e-03  2.8271  0.42406  1.371282
C25:1                          4.206e-03 6.375e-03  0.6598  0.95558  0.338602
15-, 13-, 11-MeC31             4.156e-03 2.789e-03  1.4901  0.32731  1.158464
C26                            4.117e-03 2.362e-03  1.7432  1.96187  1.138422
C28                            3.652e-03 4.334e-04  8.4260  0.13693  0.867296
10-MeC26                       3.538e-03 1.282e-03  2.7602  0.28037  0.988009
C24                            2.980e-03 6.908e-04  4.3144  0.73512  0.139073
C31                            2.840e-03 4.874e-03  0.5826  0.35012  0.811797
4-MeC28                        2.687e-03 1.168e-03  2.3011  0.34687  0.864690
C21                            2.258e-03 1.528e-03  1.4779  0.47471  0.187926
7,11-; 7,21-diMeC33            2.209e-03 1.926e-03  1.1470  0.38252  0.801191
17,21-; 13,25-; 11,21-diMeC37  2.159e-03 8.233e-04  2.6228  0.18578  0.617633
C31:1                          2.141e-03 1.365e-03  1.5685  0.30968  0.689630
15-,13-,11-MeC33               2.115e-03 2.751e-03  0.7688  0.28767  0.687925
C29:1                          2.089e-03 1.085e-03  1.9253  0.11381  0.529027
9,21-diMeC31                   1.978e-03 1.046e-03  1.8913  0.33895  0.724805
3,9-; 3,13-diMeC25             1.891e-03 1.190e-03  1.5893  0.77817  0.407741
4,8,12-triMeC26                1.792e-03 7.232e-04  2.4784  0.64513  0.286644
15-, 13-, 11-MeC35             1.644e-03 1.356e-03  1.2127  0.28308  0.599851
11,17-diMeC29                  1.506e-03 6.050e-04  2.4889  0.05480  0.355982
3-MeC31; 5,21-diMeC31          1.368e-03 9.616e-04  1.4226  0.70895  0.547347
5,9,15,19-tetraMeC29??         1.309e-03 6.591e-04  1.9865  0.19225  0.454114
4,16-; 4,18-diMeC26            1.238e-03 5.116e-04  2.4206  0.02335  0.271029
5,9-diMeC25                    1.222e-03 7.610e-04  1.6056  0.31959  0.499156
C22                            1.087e-03 5.254e-04  2.0683  0.31554  0.129486
3,7-diMeC23                    1.043e-03 3.752e-04  2.7814  0.26382  0.055134
5-MeC27                        9.028e-04 3.562e-04  2.5346  0.13468  0.315244
7-MeC25                        6.816e-04 5.490e-04  1.2416  0.14914  0.263482
3,17-; 3,13-;3,11-diMeC31      6.742e-04 5.872e-04  1.1481  0.30973  0.322760
9,13-; 9,15-diMeC25            6.658e-04 4.179e-04  1.5933  0.13114  0.221788
5-MeC25                        6.527e-04 3.177e-04  2.0545  0.21683  0.295417
C33                            4.160e-04 4.748e-04  0.8761  0.06514  0.077500
unknown3                       4.092e-04 2.805e-04  1.4587  0.27135  0.324898
4-MeC26                        3.528e-04 2.648e-04  1.3321  0.12766  0.073866
5,11-diMeC23                   3.188e-04 1.304e-04  2.4455  0.09064  0.027494
19-, 13-, 11-MeC37             3.049e-04 2.278e-04  1.3385  0.12330  0.154636
2-MeC23                        2.969e-04 9.457e-05  3.1400  0.06932  0.009933
5-MeC23                        2.912e-04 1.035e-04  2.8125  0.07902  0.020794
11-MeC23                       2.727e-04 6.190e-05  4.4059  0.07228  0.033062
3-MeC23                        2.636e-04 1.508e-04  1.7484  0.11088  0.059511
14-MeC28                       2.521e-04 1.205e-04  2.0920  0.07195  0.022578
4-MeC24                        2.409e-04 2.474e-04  0.9738  0.12092  0.075379
C30                            2.338e-04 2.395e-04  0.9764  0.10894  0.129918
C40                            2.191e-04 1.226e-04  1.7864  0.06144  0.039263
C34                            1.936e-04 1.406e-04  1.3774  0.04858  0.041319
C39                            1.349e-04 5.951e-05  2.2665  0.03540  0.016341
C37                            1.210e-04 8.425e-05  1.4367  0.03580  0.017860
4,10-; 4,14-; 4,16-diMeC24     1.111e-04 7.743e-05  1.4352  0.04848  0.030517
C38                            1.048e-04 7.602e-05  1.3788  0.03127  0.026390
C35                            9.909e-05 5.303e-05  1.8685  0.03438  0.022635
14-,12-MeC32; 3,11,19-triMeC32 7.999e-05 7.301e-05  1.0956  0.02616  0.025346
12-,11-,10-MeC24               7.869e-05 3.853e-05  2.0426  0.02199  0.006701
C32                            6.092e-05 4.974e-05  1.2249  0.02887  0.026339
                               cumsum     p    
C25                            0.2288 0.001 ***
C27                            0.4137 0.002 ** 
3-MeC27, 11,17-diMeC27         0.5348 0.001 ***
13-,11-,9-MeC27                0.6052 0.001 ***
3-MeC26                        0.6546 0.001 ***
9,13-; 9,19-MeC27              0.6987 0.001 ***
3-MeC25                        0.7367 0.006 ** 
C23                            0.7744 0.001 ***
C29                            0.8107 0.685    
15-, 13-, 11-MeC29             0.8246 0.007 ** 
3,11-; 3,9-diMeC27             0.8359 0.001 ***
unknown                        0.8469 0.979    
10-MeC28                       0.8574 0.001 ***
3-MeC29                        0.8669 0.312    
9,3-diMeC29                    0.8759 0.001 ***
13-,11-MeC25                   0.8837 0.862    
2,7-diMeC35                    0.8916 0.255    
C25:1                          0.8985 0.116    
15-, 13-, 11-MeC31             0.9054 0.005 ** 
C26                            0.9122 0.938    
C28                            0.9182 0.109    
10-MeC26                       0.9240 0.260    
C24                            0.9290 0.743    
C31                            0.9337 0.892    
4-MeC28                        0.9381 0.077 .  
C21                            0.9418 0.464    
7,11-; 7,21-diMeC33            0.9455 0.876    
17,21-; 13,25-; 11,21-diMeC37  0.9490 0.269    
C31:1                          0.9526 0.478    
15-,13-,11-MeC33               0.9561 0.600    
C29:1                          0.9595 0.002 ** 
9,21-diMeC31                   0.9628 0.392    
3,9-; 3,13-diMeC25             0.9659 0.973    
4,8,12-triMeC26                0.9689 0.622    
15-, 13-, 11-MeC35             0.9716 0.643    
11,17-diMeC29                  0.9741 0.001 ***
3-MeC31; 5,21-diMeC31          0.9763 0.993    
5,9,15,19-tetraMeC29??         0.9785 0.696    
4,16-; 4,18-diMeC26            0.9805 0.001 ***
5,9-diMeC25                    0.9826 0.923    
C22                            0.9843 0.986    
3,7-diMeC23                    0.9861 0.998    
5-MeC27                        0.9876 0.709    
7-MeC25                        0.9887 0.976    
3,17-; 3,13-;3,11-diMeC31      0.9898 0.998    
9,13-; 9,15-diMeC25            0.9909 0.514    
5-MeC25                        0.9920 0.991    
C33                            0.9927 0.831    
unknown3                       0.9933 1.000    
4-MeC26                        0.9939 0.998    
5,11-diMeC23                   0.9945 0.999    
19-, 13-, 11-MeC37             0.9950 1.000    
2-MeC23                        0.9954 0.977    
5-MeC23                        0.9959 0.980    
11-MeC23                       0.9964 0.993    
3-MeC23                        0.9968 1.000    
14-MeC28                       0.9972 0.919    
4-MeC24                        0.9976 1.000    
C30                            0.9980 1.000    
C40                            0.9984 0.986    
C34                            0.9987 0.948    
C39                            0.9989 0.894    
C37                            0.9991 0.990    
4,10-; 4,14-; 4,16-diMeC24     0.9993 0.998    
C38                            0.9995 0.991    
C35                            0.9996 0.994    
14-,12-MeC32; 3,11,19-triMeC32 0.9998 1.000    
12-,11-,10-MeC24               0.9999 0.994    
C32                            1.0000 0.998    

Contrast: Vv_Sv_Big_Vv_worker 

                                 average        sd  ratio      ava       avb
C27                            9.206e-02 6.125e-02 1.5031 37.67846 19.998465
C25                            5.675e-02 3.060e-02 1.8549 34.33173 23.090112
13-,11-MeC25                   2.831e-02 2.516e-02 1.1251  0.48969  6.065709
3-MeC25                        2.620e-02 8.282e-03 3.1635  0.80270  6.042743
3-MeC27, 11,17-diMeC27         2.335e-02 1.228e-02 1.9006  0.80172  5.471026
C23                            1.563e-02 1.212e-02 1.2901  4.89417  1.894263
13-,11-,9-MeC27                1.095e-02 8.294e-03 1.3199  0.80796  2.814299
3,9-; 3,13-diMeC25             9.552e-03 7.661e-03 1.2468  0.77817  2.411049
C26                            8.426e-03 4.795e-03 1.7570  1.96187  3.636886
5-MeC25                        7.374e-03 4.427e-03 1.6657  0.21683  1.684252
C29                            7.293e-03 5.632e-03 1.2950  2.06953  3.066851
unknown                        7.078e-03 2.646e-03 2.6748  1.71543  0.299834
5,9-diMeC25                    5.801e-03 4.812e-03 1.2057  0.31959  1.380686
3,11-; 3,9-diMeC27             5.491e-03 2.736e-03 2.0070  0.49458  1.592688
C24                            5.103e-03 2.305e-03 2.2135  0.73512  1.755628
3-MeC23                        4.565e-03 4.416e-03 1.0339  0.11088  1.020160
3-MeC29                        4.515e-03 1.928e-03 2.3410  0.36821  1.271118
C25:1                          4.493e-03 6.261e-03 0.7175  0.95558  0.330828
10-MeC26                       4.389e-03 3.634e-03 1.2076  0.28037  1.064296
C28                            4.017e-03 3.094e-03 1.2985  0.13693  0.940369
15-, 13-, 11-MeC29             3.282e-03 2.088e-03 1.5722  0.68719  1.086894
7-MeC25                        3.270e-03 2.564e-03 1.2755  0.14914  0.755181
4,8,12-triMeC26                2.746e-03 6.039e-04 4.5473  0.64513  0.095863
11-MeC23                       2.465e-03 2.616e-03 0.9423  0.07228  0.541819
3,7-diMeC23                    2.375e-03 1.993e-03 1.1917  0.26382  0.600554
4-MeC24                        2.328e-03 2.089e-03 1.1144  0.12092  0.568612
3-MeC26                        2.188e-03 1.958e-03 1.1178  0.19342  0.619143
C21                            1.874e-03 1.527e-03 1.2270  0.47471  0.099983
4,10-; 4,14-; 4,16-diMeC24     1.637e-03 1.585e-03 1.0330  0.04848  0.366659
5-MeC23                        1.550e-03 1.492e-03 1.0389  0.07902  0.355568
unknown3                       1.525e-03 9.924e-04 1.5370  0.27135  0.573916
3-MeC31; 5,21-diMeC31          1.454e-03 1.121e-03 1.2964  0.70895  0.512584
C31:1                          1.372e-03 1.058e-03 1.2969  0.30968  0.565512
C29:1                          1.204e-03 8.328e-04 1.4457  0.11381  0.347395
9,3-diMeC29                    1.149e-03 1.126e-03 1.0201  0.32615  0.476779
4-MeC28                        1.115e-03 6.186e-04 1.8023  0.34687  0.558058
5,11-diMeC23                   1.079e-03 9.314e-04 1.1580  0.09064  0.260955
9,13-; 9,19-MeC27              1.047e-03 7.188e-04 1.4560  0.17026  0.347712
9,21-diMeC31                   9.998e-04 1.045e-03 0.9566  0.33895  0.344867
C31                            9.921e-04 7.164e-04 1.3849  0.35012  0.488263
7,11-; 7,21-diMeC33            9.887e-04 9.073e-04 1.0898  0.38252  0.379958
10-MeC28                       9.745e-04 6.381e-04 1.5271  0.34747  0.391864
5-MeC27                        9.495e-04 7.596e-04 1.2499  0.13468  0.321839
C22                            9.064e-04 4.768e-04 1.9009  0.31554  0.134252
15-, 13-, 11-MeC31             8.046e-04 6.748e-04 1.1923  0.32731  0.361888
2,7-diMeC35                    7.785e-04 6.790e-04 1.1465  0.42406  0.390723
4,16-; 4,18-diMeC26            7.365e-04 6.132e-04 1.2011  0.02335  0.168851
5,9,15,19-tetraMeC29??         7.342e-04 8.057e-04 0.9113  0.19225  0.295548
3,17-; 3,13-;3,11-diMeC31      6.967e-04 6.752e-04 1.0319  0.30973  0.393633
9,13-; 9,15-diMeC25            6.165e-04 4.327e-04 1.4250  0.13114  0.159354
C30                            5.224e-04 6.007e-04 0.8698  0.10894  0.184672
15-,13-,11-MeC33               4.915e-04 3.868e-04 1.2709  0.28767  0.271577
4-MeC26                        4.290e-04 3.023e-04 1.4194  0.12766  0.157270
15-, 13-, 11-MeC35             4.050e-04 3.638e-04 1.1131  0.28308  0.269083
17,21-; 13,25-; 11,21-diMeC37  3.749e-04 2.504e-04 1.4971  0.18578  0.175364
19-, 13-, 11-MeC37             2.931e-04 2.272e-04 1.2901  0.12330  0.095935
2-MeC23                        2.117e-04 1.182e-04 1.7917  0.06932  0.027102
11,17-diMeC29                  2.015e-04 2.222e-04 0.9068  0.05480  0.066995
14-MeC28                       1.867e-04 1.033e-04 1.8085  0.07195  0.036808
C40                            1.772e-04 1.197e-04 1.4807  0.06144  0.050703
C33                            1.229e-04 9.291e-05 1.3224  0.06514  0.058118
C34                            1.090e-04 7.393e-05 1.4742  0.04858  0.037683
C39                            1.001e-04 6.215e-05 1.6112  0.03540  0.027869
C38                            8.549e-05 5.744e-05 1.4883  0.03127  0.028225
C37                            8.467e-05 7.336e-05 1.1542  0.03580  0.026010
C35                            8.261e-05 4.961e-05 1.6651  0.03438  0.023187
14-,12-MeC32; 3,11,19-triMeC32 7.881e-05 6.776e-05 1.1631  0.02616  0.030113
C32                            7.496e-05 7.253e-05 1.0336  0.02887  0.029971
12-,11-,10-MeC24               7.190e-05 3.412e-05 2.1076  0.02199  0.007826
                               cumsum     p    
C27                            0.2427 0.011 *  
C25                            0.3924 0.758    
13-,11-MeC25                   0.4670 0.001 ***
3-MeC25                        0.5361 0.001 ***
3-MeC27, 11,17-diMeC27         0.5976 0.814    
C23                            0.6388 0.014 *  
13-,11-,9-MeC27                0.6677 0.995    
3,9-; 3,13-diMeC25             0.6929 0.001 ***
C26                            0.7151 0.062 .  
5-MeC25                        0.7345 0.001 ***
C29                            0.7538 0.999    
unknown                        0.7724 0.996    
5,9-diMeC25                    0.7877 0.001 ***
3,11-; 3,9-diMeC27             0.8022 0.001 ***
C24                            0.8157 0.004 ** 
3-MeC23                        0.8277 0.009 ** 
3-MeC29                        0.8396 0.575    
C25:1                          0.8514 0.008 ** 
10-MeC26                       0.8630 0.009 ** 
C28                            0.8736 0.015 *  
15-, 13-, 11-MeC29             0.8823 1.000    
7-MeC25                        0.8909 0.001 ***
4,8,12-triMeC26                0.8981 0.004 ** 
11-MeC23                       0.9046 0.018 *  
3,7-diMeC23                    0.9109 0.602    
4-MeC24                        0.9170 0.225    
3-MeC26                        0.9228 0.976    
C21                            0.9277 0.668    
4,10-; 4,14-; 4,16-diMeC24     0.9320 0.007 ** 
5-MeC23                        0.9361 0.114    
unknown3                       0.9402 0.371    
3-MeC31; 5,21-diMeC31          0.9440 0.995    
C31:1                          0.9476 0.965    
C29:1                          0.9508 0.523    
9,3-diMeC29                    0.9538 1.000    
4-MeC28                        0.9567 0.965    
5,11-diMeC23                   0.9596 0.565    
9,13-; 9,19-MeC27              0.9623 1.000    
9,21-diMeC31                   0.9650 0.999    
C31                            0.9676 1.000    
7,11-; 7,21-diMeC33            0.9702 1.000    
10-MeC28                       0.9728 1.000    
5-MeC27                        0.9753 0.680    
C22                            0.9777 1.000    
15-, 13-, 11-MeC31             0.9798 1.000    
2,7-diMeC35                    0.9818 1.000    
4,16-; 4,18-diMeC26            0.9838 0.281    
5,9,15,19-tetraMeC29??         0.9857 1.000    
3,17-; 3,13-;3,11-diMeC31      0.9876 0.999    
9,13-; 9,15-diMeC25            0.9892 0.631    
C30                            0.9906 0.999    
15-,13-,11-MeC33               0.9919 1.000    
4-MeC26                        0.9930 0.989    
15-, 13-, 11-MeC35             0.9941 1.000    
17,21-; 13,25-; 11,21-diMeC37  0.9950 1.000    
19-, 13-, 11-MeC37             0.9958 1.000    
2-MeC23                        0.9964 1.000    
11,17-diMeC29                  0.9969 1.000    
14-MeC28                       0.9974 0.999    
C40                            0.9979 1.000    
C33                            0.9982 1.000    
C34                            0.9985 1.000    
C39                            0.9987 0.999    
C38                            0.9990 1.000    
C37                            0.9992 1.000    
C35                            0.9994 1.000    
14-,12-MeC32; 3,11,19-triMeC32 0.9996 1.000    
C32                            0.9998 0.998    
12-,11-,10-MeC24               1.0000 1.000    

Contrast: Vg_worker_Vv_worker 

                                 average        sd  ratio       ava       avb
C25                            8.235e-02 2.766e-02 2.9779  6.619364 23.090112
C27                            5.565e-02 2.993e-02 1.8595 15.293287 19.998465
3-MeC27, 11,17-diMeC27         5.366e-02 2.290e-02 2.3436 15.462431  5.471026
13-,11-,9-MeC27                3.262e-02 9.759e-03 3.3422  9.337827  2.814299
3-MeC26                        2.813e-02 1.364e-02 2.0624  6.175048  0.619143
13-,11-MeC25                   2.639e-02 2.237e-02 1.1798  1.442143  6.065709
9,13-; 9,19-MeC27              2.584e-02 1.001e-02 2.5818  5.514843  0.347712
C29                            2.476e-02 3.868e-02 0.6402  5.639507  3.066851
C23                            1.285e-02 1.102e-02 1.1659  1.741316  1.894263
C26                            1.249e-02 4.980e-03 2.5083  1.138422  3.636886
3,9-; 3,13-diMeC25             1.023e-02 8.860e-03 1.1548  0.407741  2.411049
3-MeC25                        1.014e-02 7.875e-03 1.2870  5.398630  6.042743
C24                            8.083e-03 2.339e-03 3.4551  0.139073  1.755628
5-MeC25                        6.996e-03 4.379e-03 1.5979  0.295417  1.684252
15-, 13-, 11-MeC29             6.935e-03 5.031e-03 1.3785  2.374684  1.086894
10-MeC28                       6.147e-03 2.267e-03 2.7112  1.621319  0.391864
5,9-diMeC25                    5.477e-03 4.217e-03 1.2988  0.499156  1.380686
2,7-diMeC35                    4.903e-03 1.845e-03 2.6574  1.371282  0.390723
3-MeC23                        4.803e-03 4.439e-03 1.0821  0.059511  1.020160
9,3-diMeC29                    4.735e-03 1.948e-03 2.4311  1.409741  0.476779
15-, 13-, 11-MeC31             4.050e-03 2.750e-03 1.4728  1.158464  0.361888
10-MeC26                       3.731e-03 2.081e-03 1.7934  0.988009  1.064296
3,11-; 3,9-diMeC27             3.539e-03 2.228e-03 1.5884  1.858511  1.592688
7-MeC25                        3.063e-03 2.208e-03 1.3876  0.263482  0.755181
C31                            3.044e-03 4.509e-03 0.6751  0.811797  0.488263
3-MeC29                        3.019e-03 1.972e-03 1.5307  1.513136  1.271118
C28                            2.825e-03 1.301e-03 2.1708  0.867296  0.940369
3,7-diMeC23                    2.770e-03 2.569e-03 1.0783  0.055134  0.600554
11-MeC23                       2.593e-03 2.685e-03 0.9659  0.033062  0.541819
4-MeC24                        2.473e-03 2.167e-03 1.1411  0.075379  0.568612
7,11-; 7,21-diMeC33            2.408e-03 1.932e-03 1.2465  0.801191  0.379958
9,21-diMeC31                   2.275e-03 1.119e-03 2.0329  0.724805  0.344867
17,21-; 13,25-; 11,21-diMeC37  2.211e-03 8.496e-04 2.6030  0.617633  0.175364
15-,13-,11-MeC33               2.201e-03 2.740e-03 0.8031  0.687925  0.271577
4-MeC28                        1.937e-03 6.133e-04 3.1587  0.864690  0.558058
C31:1                          1.718e-03 1.170e-03 1.4678  0.689630  0.565512
15-, 13-, 11-MeC35             1.691e-03 1.368e-03 1.2362  0.599851  0.269083
5-MeC23                        1.690e-03 1.637e-03 1.0322  0.020794  0.355568
4,10-; 4,14-; 4,16-diMeC24     1.687e-03 1.626e-03 1.0380  0.030517  0.366659
11,17-diMeC29                  1.461e-03 6.225e-04 2.3465  0.355982  0.066995
C29:1                          1.360e-03 9.335e-04 1.4568  0.529027  0.347395
unknown                        1.326e-03 1.785e-03 0.7428  0.394992  0.299834
unknown3                       1.264e-03 9.608e-04 1.3153  0.324898  0.573916
C25:1                          1.242e-03 7.303e-04 1.7012  0.338602  0.330828
5,11-diMeC23                   1.182e-03 1.128e-03 1.0487  0.027494  0.260955
5,9,15,19-tetraMeC29??         1.168e-03 6.576e-04 1.7756  0.454114  0.295548
3-MeC31; 5,21-diMeC31          1.114e-03 7.882e-04 1.4130  0.547347  0.512584
C21                            1.006e-03 1.509e-03 0.6667  0.187926  0.099983
4,8,12-triMeC26                9.608e-04 4.421e-04 2.1734  0.286644  0.095863
3,17-; 3,13-;3,11-diMeC31      8.903e-04 7.586e-04 1.1736  0.322760  0.393633
4,16-; 4,18-diMeC26            7.816e-04 5.358e-04 1.4587  0.271029  0.168851
5-MeC27                        6.563e-04 4.267e-04 1.5382  0.315244  0.321839
9,13-; 9,15-diMeC25            6.368e-04 4.307e-04 1.4784  0.221788  0.159354
C30                            5.304e-04 5.702e-04 0.9301  0.129918  0.184672
C22                            4.946e-04 4.289e-04 1.1530  0.129486  0.134252
4-MeC26                        4.807e-04 3.148e-04 1.5268  0.073866  0.157270
C33                            3.937e-04 4.969e-04 0.7924  0.077500  0.058118
19-, 13-, 11-MeC37             3.553e-04 2.512e-04 1.4143  0.154636  0.095935
C40                            1.936e-04 1.900e-04 1.0190  0.039263  0.050703
C34                            1.743e-04 1.851e-04 0.9417  0.041319  0.037683
C39                            1.115e-04 9.768e-05 1.1417  0.016341  0.027869
14-MeC28                       1.114e-04 7.266e-05 1.5332  0.022578  0.036808
C38                            1.015e-04 1.042e-04 0.9741  0.026390  0.028225
2-MeC23                        9.934e-05 7.756e-05 1.2807  0.009933  0.027102
14-,12-MeC32; 3,11,19-triMeC32 9.892e-05 8.817e-05 1.1219  0.025346  0.030113
C37                            8.361e-05 5.388e-05 1.5518  0.017860  0.026010
C32                            7.838e-05 7.363e-05 1.0646  0.026339  0.029971
C35                            7.533e-05 7.520e-05 1.0017  0.022635  0.023187
12-,11-,10-MeC24               2.736e-05 2.185e-05 1.2521  0.006701  0.007826
                               cumsum     p    
C25                            0.1679 0.014 *  
C27                            0.2813 0.881    
3-MeC27, 11,17-diMeC27         0.3907 0.001 ***
13-,11-,9-MeC27                0.4572 0.001 ***
3-MeC26                        0.5145 0.001 ***
13-,11-MeC25                   0.5683 0.015 *  
9,13-; 9,19-MeC27              0.6210 0.001 ***
C29                            0.6715 0.628    
C23                            0.6977 0.138    
C26                            0.7231 0.002 ** 
3,9-; 3,13-diMeC25             0.7440 0.004 ** 
3-MeC25                        0.7646 0.965    
C24                            0.7811 0.001 ***
5-MeC25                        0.7954 0.004 ** 
15-, 13-, 11-MeC29             0.8095 0.103    
10-MeC28                       0.8220 0.001 ***
5,9-diMeC25                    0.8332 0.017 *  
2,7-diMeC35                    0.8432 0.204    
3-MeC23                        0.8530 0.013 *  
9,3-diMeC29                    0.8626 0.001 ***
15-, 13-, 11-MeC31             0.8709 0.010 ** 
10-MeC26                       0.8785 0.161    
3,11-; 3,9-diMeC27             0.8857 0.438    
7-MeC25                        0.8920 0.013 *  
C31                            0.8982 0.901    
3-MeC29                        0.9043 0.890    
C28                            0.9101 0.691    
3,7-diMeC23                    0.9157 0.300    
11-MeC23                       0.9210 0.025 *  
4-MeC24                        0.9261 0.173    
7,11-; 7,21-diMeC33            0.9310 0.858    
9,21-diMeC31                   0.9356 0.114    
17,21-; 13,25-; 11,21-diMeC37  0.9401 0.205    
15-,13-,11-MeC33               0.9446 0.645    
4-MeC28                        0.9485 0.415    
C31:1                          0.9520 0.740    
15-, 13-, 11-MeC35             0.9555 0.682    
5-MeC23                        0.9589 0.073 .  
4,10-; 4,14-; 4,16-diMeC24     0.9624 0.020 *  
11,17-diMeC29                  0.9654 0.001 ***
C29:1                          0.9681 0.256    
unknown                        0.9708 1.000    
unknown3                       0.9734 0.678    
C25:1                          0.9759 0.777    
5,11-diMeC23                   0.9783 0.499    
5,9,15,19-tetraMeC29??         0.9807 0.855    
3-MeC31; 5,21-diMeC31          0.9830 1.000    
C21                            0.9850 0.996    
4,8,12-triMeC26                0.9870 0.995    
3,17-; 3,13-;3,11-diMeC31      0.9888 0.993    
4,16-; 4,18-diMeC26            0.9904 0.201    
5-MeC27                        0.9918 0.991    
9,13-; 9,15-diMeC25            0.9930 0.631    
C30                            0.9941 0.998    
C22                            0.9951 1.000    
4-MeC26                        0.9961 0.953    
C33                            0.9969 0.918    
19-, 13-, 11-MeC37             0.9976 1.000    
C40                            0.9980 1.000    
C34                            0.9984 0.985    
C39                            0.9986 0.992    
14-MeC28                       0.9988 1.000    
C38                            0.9991 0.996    
2-MeC23                        0.9993 1.000    
14-,12-MeC32; 3,11,19-triMeC32 0.9995 0.992    
C37                            0.9996 1.000    
C32                            0.9998 0.998    
C35                            0.9999 1.000    
12-,11-,10-MeC24               1.0000 1.000    
---
Signif. codes:  0 ?**?0.001 ?*?0.01 ??0.05 ??0.1 ??1 
Permutation: free
Number of permutations: 999
