# Supplementary material for: Hydrocarbon Signatures of the Ectoparasitoid Sphecophaga vesparum Shows Wasp Host Dependency
Source: Insects. 2020 Apr 28;11(5):268. doi: 10.3390/insects11050268 (PMC7290573; doi:10.3390/insects11050268)
Supplement: Supplementary file 1 [file insects-11-00268-s001.zip › insects-750942-supplementary/Table S3.txt]

Table S3. Contribution of compounds discriminating the adult groups using SIMPER Bray�CCurtis dissimilarities (999 permutations). (A) Vg_Sv versus Vv_Sv, (B) Vg versus Vv, (C) Vg versus Vg_Sv, (D) Vg versus Vv_Sv, (E) Vv versus Vg_Sv and (F) Vv versus Vv_Sv (Vg: Vespula germanica, Sv: Sphecophaga vesparum, Vv: Vespula vulgaris). The percentage of contribution of each chemical compound that explains the similarity between the groups is indicated. The compounds were classified from the highest to the lowest percentage of contribution, shown in the cumulative contribution (%). The p-values from SIMPER were obtained when permutations were calculated (Permutation p-value as the probability of getting a larger or equal average contribution in random permutation of the group factor). * p < 0.05, ** p < 0.01, *** p < 0.001 (output SIMPER supplementary text file). 


Contrast: Vg_Vv 

                                 average        sd  ratio      ava       avb
C25                            0.0747354 0.0282388 2.6465  7.07665 22.023726
C27                            0.0637939 0.0379389 1.6815 16.57307 22.511850
3-MeC27, 11,17-diMeC27         0.0489087 0.0218334 2.2401 14.42491  5.980140
13-,11-,9-MeC27                0.0259153 0.0141834 1.8272  7.44729  2.516911
3-MeC26                        0.0227796 0.0140072 1.6263  5.12663  0.614242
13-,11-MeC25                   0.0212463 0.0226050 0.9399  1.22338  4.992516
C29                            0.0209667 0.0311938 0.6721  4.58574  3.761544
9,13-; 9,19-MeC27              0.0206303 0.0113550 1.8169  4.43810  0.312038
3-MeC25                        0.0136136 0.0098759 1.3785  5.67407  5.443870
C26                            0.0125299 0.0056777 2.2068  1.42175  3.915676
C23                            0.0097774 0.0107677 0.9080  1.42321  1.568225
3,9-; 3,13-diMeC25             0.0084384 0.0079716 1.0586  0.57958  2.076337
C24                            0.0064300 0.0032109 2.0025  0.22327  1.497486
15-, 13-, 11-MeC29             0.0061502 0.0046706 1.3168  2.11882  1.033137
3-MeC29                        0.0058431 0.0054245 1.0772  1.69138  2.027947
10-MeC28                       0.0058115 0.0032362 1.7958  1.54105  0.382741
5-MeC25                        0.0054832 0.0044973 1.2192  0.38299  1.390311
9,3-diMeC29                    0.0050258 0.0018087 2.7787  1.47833  0.480384
2,7-diMeC35                    0.0050257 0.0043910 1.1446  1.51845  0.565470
5,9-diMeC25                    0.0044232 0.0041040 1.0778  0.56114  1.174417
3-MeC23                        0.0038792 0.0040434 0.9594  0.18624  0.832952
15-, 13-, 11-MeC31             0.0038476 0.0031093 1.2374  1.15859  0.412374
C31                            0.0037844 0.0051497 0.7349  1.00496  0.513649
7,11-; 7,21-diMeC33            0.0037330 0.0036633 1.0190  0.97001  0.693692
10-MeC26                       0.0037224 0.0024644 1.5105  0.96748  0.910549
3,11-; 3,9-diMeC27             0.0035048 0.0022650 1.5474  1.69204  1.412176
C28                            0.0031418 0.0014751 2.1298  0.96577  1.130500
3-MeC31; 5,21-diMeC31          0.0030062 0.0031135 0.9655  0.69850  0.871407
17,21-; 13,25-; 11,21-diMeC37  0.0028836 0.0027195 1.0603  0.73536  0.158646
15-,13-,11-MeC33               0.0027687 0.0037596 0.7364  0.80999  0.279791
C31:1                          0.0026748 0.0030596 0.8742  0.85789  0.603178
3,7-diMeC23                    0.0025813 0.0025578 1.0092  0.20704  0.500400
7-MeC25                        0.0024985 0.0022237 1.1236  0.28122  0.630631
4-MeC24                        0.0024344 0.0025486 0.9552  0.26915  0.465003
9,21-diMeC31                   0.0024069 0.0015501 1.5528  0.77332  0.515784
4-MeC28                        0.0022707 0.0015081 1.5057  0.91219  0.518462
unknown                        0.0022628 0.0035995 0.6287  0.60154  0.281398
15-, 13-, 11-MeC35             0.0021684 0.0024443 0.8871  0.68256  0.256235
11-MeC23                       0.0021553 0.0024418 0.8827  0.10883  0.435023
5,9,15,19-tetraMeC29??         0.0019386 0.0022914 0.8460  0.61533  0.286782
C21                            0.0018275 0.0032023 0.5707  0.36568  0.086907
3,17-; 3,13-;3,11-diMeC31      0.0016341 0.0023208 0.7041  0.49037  0.371642
C25:1                          0.0015387 0.0012892 1.1935  0.41591  0.282248
unknown3                       0.0015385 0.0015351 1.0022  0.49828  0.506760
5-MeC23                        0.0014539 0.0015644 0.9294  0.09466  0.286666
C29:1                          0.0014421 0.0010560 1.3656  0.54065  0.328659
4,10-; 4,14-; 4,16-diMeC24     0.0014159 0.0015102 0.9376  0.09472  0.300200
11,17-diMeC29                  0.0013727 0.0006201 2.2136  0.35519  0.083413
4,8,12-triMeC26                0.0013618 0.0016135 0.8440  0.37279  0.102035
5,11-diMeC23                   0.0012980 0.0014094 0.9210  0.13396  0.218540
C22                            0.0012742 0.0023419 0.5441  0.28089  0.113662
5-MeC27                        0.0010713 0.0011860 0.9033  0.37148  0.277594
C30                            0.0010134 0.0010933 0.9269  0.27716  0.197868
19-, 13-, 11-MeC37             0.0009180 0.0016011 0.5733  0.24510  0.084898
9,13-; 9,15-diMeC25            0.0008360 0.0007809 1.0706  0.25106  0.142525
4-MeC26                        0.0008108 0.0011784 0.6881  0.16198  0.132325
4,16-; 4,18-diMeC26            0.0008089 0.0005285 1.5306  0.25755  0.145698
C33                            0.0005411 0.0007896 0.6852  0.11994  0.054467
C40                            0.0004266 0.0007434 0.5738  0.09198  0.044654
2-MeC23                        0.0003545 0.0007576 0.4679  0.06590  0.024099
C34                            0.0003198 0.0004821 0.6634  0.07718  0.041808
C38                            0.0002793 0.0005500 0.5079  0.06646  0.026573
C39                            0.0002773 0.0005200 0.5332  0.05482  0.024263
14-MeC28                       0.0002744 0.0004719 0.5816  0.06598  0.033151
C35                            0.0002662 0.0005548 0.4798  0.06085  0.022083
14-,12-MeC32; 3,11,19-triMeC32 0.0002490 0.0004421 0.5632  0.05723  0.026594
12-,11-,10-MeC24               0.0001867 0.0004579 0.4078  0.03906  0.007309
C37                            0.0001797 0.0002988 0.6012  0.04031  0.023930
C32                            0.0001498 0.0002229 0.6721  0.04499  0.031828
                               cumsum     p    
C25                            0.1589 0.007 ** 
C27                            0.2945 0.584    
3-MeC27, 11,17-diMeC27         0.3985 0.001 ***
13-,11-,9-MeC27                0.4536 0.003 ** 
3-MeC26                        0.5021 0.001 ***
13-,11-MeC25                   0.5473 0.021 *  
C29                            0.5918 0.088 .  
9,13-; 9,19-MeC27              0.6357 0.001 ***
3-MeC25                        0.6646 0.892    
C26                            0.6913 0.001 ***
C23                            0.7121 0.664    
3,9-; 3,13-diMeC25             0.7300 0.007 ** 
C24                            0.7437 0.001 ***
15-, 13-, 11-MeC29             0.7568 0.256    
3-MeC29                        0.7692 0.386    
10-MeC28                       0.7815 0.001 ***
5-MeC25                        0.7932 0.005 ** 
9,3-diMeC29                    0.8039 0.001 ***
2,7-diMeC35                    0.8146 0.001 ***
5,9-diMeC25                    0.8240 0.035 *  
3-MeC23                        0.8322 0.024 *  
15-, 13-, 11-MeC31             0.8404 0.001 ***
C31                            0.8485 0.151    
7,11-; 7,21-diMeC33            0.8564 0.063 .  
10-MeC26                       0.8643 0.056 .  
3,11-; 3,9-diMeC27             0.8718 0.623    
C28                            0.8784 0.486    
3-MeC31; 5,21-diMeC31          0.8848 0.220    
17,21-; 13,25-; 11,21-diMeC37  0.8910 0.001 ***
15-,13-,11-MeC33               0.8969 0.100 .  
C31:1                          0.9025 0.172    
3,7-diMeC23                    0.9080 0.335    
7-MeC25                        0.9133 0.027 *  
4-MeC24                        0.9185 0.057 .  
9,21-diMeC31                   0.9236 0.003 ** 
4-MeC28                        0.9285 0.012 *  
unknown                        0.9333 1.000    
15-, 13-, 11-MeC35             0.9379 0.032 *  
11-MeC23                       0.9425 0.048 *  
5,9,15,19-tetraMeC29??         0.9466 0.229    
C21                            0.9505 0.697    
3,17-; 3,13-;3,11-diMeC31      0.9539 0.708    
C25:1                          0.9572 0.753    
unknown3                       0.9605 0.445    
5-MeC23                        0.9636 0.055 .  
C29:1                          0.9666 0.040 *  
4,10-; 4,14-; 4,16-diMeC24     0.9697 0.026 *  
11,17-diMeC29                  0.9726 0.001 ***
4,8,12-triMeC26                0.9755 0.957    
5,11-diMeC23                   0.9782 0.145    
C22                            0.9809 0.986    
5-MeC27                        0.9832 0.549    
C30                            0.9854 0.390    
19-, 13-, 11-MeC37             0.9873 0.610    
9,13-; 9,15-diMeC25            0.9891 0.076 .  
4-MeC26                        0.9908 0.491    
4,16-; 4,18-diMeC26            0.9925 0.027 *  
C33                            0.9937 0.498    
C40                            0.9946 0.700    
2-MeC23                        0.9954 0.972    
C34                            0.9960 0.484    
C38                            0.9966 0.513    
C39                            0.9972 0.494    
14-MeC28                       0.9978 0.901    
C35                            0.9984 0.536    
14-,12-MeC32; 3,11,19-triMeC32 0.9989 0.532    
12-,11-,10-MeC24               0.9993 0.882    
C37                            0.9997 0.924    
C32                            1.0000 0.646    

Contrast: Vg_Vg_Sv 

                                 average        sd  ratio      ava      avb
C27                            0.0766871 0.0438825 1.7476 16.57307 31.15090
3-MeC27, 11,17-diMeC27         0.0560683 0.0277591 2.0198 14.42491  3.62372
C25                            0.0327305 0.0182368 1.7947  7.07665 13.15209
3-MeC26                        0.0235291 0.0142470 1.6515  5.12663  0.42346
unknown                        0.0223912 0.0100315 2.2321  0.60154  5.07978
3-MeC25                        0.0214792 0.0136690 1.5714  5.67407  1.46381
C29                            0.0202793 0.0318320 0.6371  4.58574  3.90973
9,13-; 9,19-MeC27              0.0190168 0.0113646 1.6733  4.43810  0.63473
13-,11-,9-MeC27                0.0161381 0.0117725 1.3708  7.44729  6.25142
C23                            0.0111336 0.0092858 1.1990  1.42321  2.02345
15-, 13-, 11-MeC29             0.0052698 0.0037435 1.4077  2.11882  2.50099
3,11-; 3,9-diMeC27             0.0050418 0.0025966 1.9417  1.69204  0.72484
C31                            0.0047921 0.0039928 1.2002  1.00496  0.99701
3-MeC29                        0.0046300 0.0022175 2.0879  1.69138  0.85356
C22                            0.0042242 0.0024777 1.7049  0.28089  0.96028
C24                            0.0040560 0.0022436 1.8078  0.22327  1.00646
9,3-diMeC29                    0.0040289 0.0019306 2.0869  1.47833  0.70316
10-MeC28                       0.0039571 0.0027465 1.4408  1.54105  0.90568
C26                            0.0038847 0.0021825 1.7799  1.42175  1.99734
2,7-diMeC35                    0.0037349 0.0039361 0.9489  1.51845  1.01215
3,9-; 3,13-diMeC25             0.0034656 0.0015275 2.2688  0.57958  1.07194
3,7-diMeC23                    0.0033859 0.0019438 1.7419  0.20704  0.71721
C21                            0.0033318 0.0016793 1.9841  0.36568  0.63051
15-,13-,11-MeC33               0.0030637 0.0027424 1.1172  0.80999  0.74236
3,17-; 3,13-;3,11-diMeC31      0.0030070 0.0020583 1.4609  0.49037  0.83519
15-, 13-, 11-MeC31             0.0029898 0.0026658 1.1215  1.15859  0.71060
7,11-; 7,21-diMeC33            0.0029528 0.0032128 0.9191  0.97001  0.80212
C31:1                          0.0027478 0.0028221 0.9737  0.85789  0.79017
13-,11-MeC25                   0.0024534 0.0019572 1.2535  1.22338  1.15596
3-MeC31; 5,21-diMeC31          0.0024393 0.0017357 1.4053  0.69850  0.92592
C28                            0.0023028 0.0012047 1.9114  0.96577  0.52007
4-MeC24                        0.0020842 0.0020391 1.0221  0.26915  0.37885
15-, 13-, 11-MeC35             0.0020016 0.0018982 1.0545  0.68256  0.62279
4-MeC28                        0.0019853 0.0015231 1.3034  0.91219  0.74058
4,8,12-triMeC26                0.0019421 0.0015863 1.2243  0.37279  0.60871
5,9,15,19-tetraMeC29??         0.0019357 0.0019851 0.9751  0.61533  0.59111
10-MeC26                       0.0018761 0.0016858 1.1129  0.96748  0.78733
unknown3                       0.0018738 0.0015211 1.2319  0.49828  0.62996
17,21-; 13,25-; 11,21-diMeC37  0.0018274 0.0024391 0.7492  0.73536  0.51600
3-MeC23                        0.0016133 0.0013500 1.1950  0.18624  0.32311
19-, 13-, 11-MeC37             0.0015540 0.0012023 1.2926  0.24510  0.38290
5,11-diMeC23                   0.0014936 0.0010498 1.4228  0.13396  0.27132
9,21-diMeC31                   0.0014504 0.0013590 1.0672  0.77332  0.59984
C29:1                          0.0013430 0.0010228 1.3130  0.54065  0.34140
5,9-diMeC25                    0.0013038 0.0013302 0.9801  0.56114  0.38001
4-MeC26                        0.0012772 0.0009258 1.3795  0.16198  0.27099
5-MeC27                        0.0012509 0.0008314 1.5047  0.37148  0.48551
C30                            0.0012496 0.0010123 1.2344  0.27716  0.33483
11,17-diMeC29                  0.0012391 0.0005888 2.1043  0.35519  0.10953
2-MeC23                        0.0011407 0.0005861 1.9464  0.06590  0.22961
5-MeC25                        0.0011356 0.0013243 0.8575  0.38299  0.38793
C25:1                          0.0010556 0.0012481 0.8458  0.41591  0.32747
5-MeC23                        0.0010375 0.0008133 1.2757  0.09466  0.18802
11-MeC23                       0.0009971 0.0008887 1.1219  0.10883  0.17585
7-MeC25                        0.0009626 0.0005089 1.8915  0.28122  0.38399
C33                            0.0009204 0.0004940 1.8631  0.11994  0.19279
4,16-; 4,18-diMeC26            0.0008816 0.0005011 1.7592  0.25755  0.09447
C40                            0.0008372 0.0005637 1.4852  0.09198  0.17690
9,13-; 9,15-diMeC25            0.0007034 0.0006907 1.0183  0.25106  0.21681
14-MeC28                       0.0006319 0.0004544 1.3906  0.06598  0.14563
4,10-; 4,14-; 4,16-diMeC24     0.0005732 0.0007591 0.7551  0.09472  0.09053
12-,11-,10-MeC24               0.0005163 0.0003501 1.4748  0.03906  0.09661
C34                            0.0005154 0.0003375 1.5274  0.07718  0.11822
C35                            0.0004811 0.0004208 1.1431  0.06085  0.08997
C38                            0.0004699 0.0004108 1.1439  0.06646  0.09314
C39                            0.0004592 0.0004117 1.1156  0.05482  0.08145
C37                            0.0004498 0.0002580 1.7436  0.04031  0.10269
14-,12-MeC32; 3,11,19-triMeC32 0.0004193 0.0003628 1.1558  0.05723  0.08711
C32                            0.0002514 0.0001951 1.2888  0.04499  0.06943
                               cumsum     p    
C27                            0.1830 0.068 .  
3-MeC27, 11,17-diMeC27         0.3169 0.001 ***
C25                            0.3950 1.000    
3-MeC26                        0.4512 0.001 ***
unknown                        0.5046 0.001 ***
3-MeC25                        0.5559 0.003 ** 
C29                            0.6043 0.210    
9,13-; 9,19-MeC27              0.6497 0.001 ***
13-,11-,9-MeC27                0.6882 0.929    
C23                            0.7148 0.486    
15-, 13-, 11-MeC29             0.7273 0.744    
3,11-; 3,9-diMeC27             0.7394 0.001 ***
C31                            0.7508 0.005 ** 
3-MeC29                        0.7619 0.762    
C22                            0.7720 0.001 ***
C24                            0.7816 0.220    
9,3-diMeC29                    0.7912 0.001 ***
10-MeC28                       0.8007 0.058 .  
C26                            0.8100 0.998    
2,7-diMeC35                    0.8189 0.380    
3,9-; 3,13-diMeC25             0.8272 0.941    
3,7-diMeC23                    0.8352 0.006 ** 
C21                            0.8432 0.001 ***
15-,13-,11-MeC33               0.8505 0.033 *  
3,17-; 3,13-;3,11-diMeC31      0.8577 0.001 ***
15-, 13-, 11-MeC31             0.8648 0.106    
7,11-; 7,21-diMeC33            0.8719 0.505    
C31:1                          0.8784 0.157    
13-,11-MeC25                   0.8843 1.000    
3-MeC31; 5,21-diMeC31          0.8901 0.660    
C28                            0.8956 0.975    
4-MeC24                        0.9006 0.330    
15-, 13-, 11-MeC35             0.9053 0.156    
4-MeC28                        0.9101 0.204    
4,8,12-triMeC26                0.9147 0.260    
5,9,15,19-tetraMeC29??         0.9193 0.294    
10-MeC26                       0.9238 0.991    
unknown3                       0.9283 0.063 .  
17,21-; 13,25-; 11,21-diMeC37  0.9327 0.478    
3-MeC23                        0.9365 0.904    
19-, 13-, 11-MeC37             0.9402 0.002 ** 
5,11-diMeC23                   0.9438 0.017 *  
9,21-diMeC31                   0.9472 0.916    
C29:1                          0.9504 0.226    
5,9-diMeC25                    0.9536 0.981    
4-MeC26                        0.9566 0.001 ***
5-MeC27                        0.9596 0.250    
C30                            0.9626 0.056 .  
11,17-diMeC29                  0.9655 0.001 ***
2-MeC23                        0.9683 0.001 ***
5-MeC25                        0.9710 0.998    
C25:1                          0.9735 0.917    
5-MeC23                        0.9760 0.595    
11-MeC23                       0.9783 0.864    
7-MeC25                        0.9806 0.974    
C33                            0.9828 0.001 ***
4,16-; 4,18-diMeC26            0.9849 0.008 ** 
C40                            0.9869 0.001 ***
9,13-; 9,15-diMeC25            0.9886 0.482    
14-MeC28                       0.9901 0.001 ***
4,10-; 4,14-; 4,16-diMeC24     0.9915 0.907    
12-,11-,10-MeC24               0.9927 0.001 ***
C34                            0.9940 0.001 ***
C35                            0.9951 0.001 ***
C38                            0.9962 0.002 ** 
C39                            0.9973 0.001 ***
C37                            0.9984 0.001 ***
14-,12-MeC32; 3,11,19-triMeC32 0.9994 0.001 ***
C32                            1.0000 0.003 ** 

Contrast: Vg_Vv_Sv 

                                 average        sd  ratio      ava      avb
C25                            0.1362754 0.0194998 6.9885  7.07665 34.33173
C27                            0.1070102 0.0519393 2.0603 16.57307 37.67846
3-MeC27, 11,17-diMeC27         0.0681160 0.0309752 2.1990 14.42491  0.80172
13-,11-,9-MeC27                0.0331967 0.0138654 2.3942  7.44729  0.80796
3-MeC26                        0.0246661 0.0143008 1.7248  5.12663  0.19342
3-MeC25                        0.0244174 0.0142806 1.7098  5.67407  0.80270
C23                            0.0221106 0.0127717 1.7312  1.42321  4.89417
9,13-; 9,19-MeC27              0.0213392 0.0113686 1.8770  4.43810  0.17026
C29                            0.0157107 0.0352332 0.4459  4.58574  2.06953
15-, 13-, 11-MeC29             0.0071582 0.0048044 1.4899  2.11882  0.68719
3-MeC29                        0.0066255 0.0026904 2.4627  1.69138  0.36821
unknown                        0.0065931 0.0031014 2.1259  0.60154  1.71543
3,11-; 3,9-diMeC27             0.0060024 0.0026882 2.2329  1.69204  0.49458
10-MeC28                       0.0059712 0.0032114 1.8594  1.54105  0.34747
9,3-diMeC29                    0.0057609 0.0016284 3.5378  1.47833  0.32615
2,7-diMeC35                    0.0054720 0.0043303 1.2636  1.51845  0.42406
C25:1                          0.0043662 0.0061936 0.7050  0.41591  0.95558
15-, 13-, 11-MeC31             0.0041564 0.0031795 1.3073  1.15859  0.32731
C28                            0.0041442 0.0009494 4.3652  0.96577  0.13693
13-,11-MeC25                   0.0039138 0.0028623 1.3674  1.22338  0.48969
C26                            0.0037980 0.0022208 1.7101  1.42175  1.96187
C31                            0.0037089 0.0056091 0.6612  1.00496  0.35012
10-MeC26                       0.0034792 0.0022299 1.5602  0.96748  0.28037
7,11-; 7,21-diMeC33            0.0030786 0.0039025 0.7889  0.97001  0.38252
C31:1                          0.0030052 0.0034635 0.8677  0.85789  0.30968
C21                            0.0029008 0.0024059 1.2057  0.36568  0.47471
4-MeC28                        0.0029000 0.0017550 1.6525  0.91219  0.34687
17,21-; 13,25-; 11,21-diMeC37  0.0027479 0.0027187 1.0107  0.73536  0.18578
15-,13-,11-MeC33               0.0027289 0.0037751 0.7229  0.80999  0.28767
C24                            0.0027055 0.0009563 2.8291  0.22327  0.73512
3,9-; 3,13-diMeC25             0.0023491 0.0017473 1.3444  0.57958  0.77817
9,21-diMeC31                   0.0022043 0.0016555 1.3315  0.77332  0.33895
C29:1                          0.0021426 0.0011838 1.8100  0.54065  0.11381
5,9,15,19-tetraMeC29??         0.0021202 0.0023919 0.8864  0.61533  0.19225
15-, 13-, 11-MeC35             0.0020769 0.0024237 0.8569  0.68256  0.28308
4,8,12-triMeC26                0.0020354 0.0007890 2.5797  0.37279  0.64513
3-MeC31; 5,21-diMeC31          0.0019261 0.0017681 1.0894  0.69850  0.70895
C22                            0.0017794 0.0018466 0.9636  0.28089  0.31554
3,7-diMeC23                    0.0016227 0.0016064 1.0102  0.20704  0.26382
5,9-diMeC25                    0.0015420 0.0014028 1.0992  0.56114  0.31959
3,17-; 3,13-;3,11-diMeC31      0.0015270 0.0024225 0.6304  0.49037  0.30973
11,17-diMeC29                  0.0015019 0.0005905 2.5433  0.35519  0.05480
unknown3                       0.0012579 0.0018722 0.6719  0.49828  0.27135
5-MeC27                        0.0011900 0.0013443 0.8853  0.37148  0.13468
4,16-; 4,18-diMeC26            0.0011710 0.0005358 2.1855  0.25755  0.02335
5-MeC25                        0.0011353 0.0014979 0.7579  0.38299  0.21683
4-MeC24                        0.0011227 0.0025274 0.4442  0.26915  0.12092
C30                            0.0009271 0.0012576 0.7372  0.27716  0.10894
19-, 13-, 11-MeC37             0.0008544 0.0015602 0.5476  0.24510  0.12330
9,13-; 9,15-diMeC25            0.0008431 0.0007955 1.0599  0.25106  0.13114
7-MeC25                        0.0008268 0.0008187 1.0100  0.28122  0.14914
3-MeC23                        0.0008044 0.0015881 0.5065  0.18624  0.11088
5,11-diMeC23                   0.0007931 0.0013394 0.5921  0.13396  0.09064
4-MeC26                        0.0007773 0.0011859 0.6555  0.16198  0.12766
11-MeC23                       0.0006250 0.0009927 0.6296  0.10883  0.07228
5-MeC23                        0.0006137 0.0008954 0.6853  0.09466  0.07902
C33                            0.0005670 0.0007542 0.7518  0.11994  0.06514
2-MeC23                        0.0005174 0.0006247 0.8282  0.06590  0.06932
C40                            0.0004496 0.0006970 0.6452  0.09198  0.06144
4,10-; 4,14-; 4,16-diMeC24     0.0004089 0.0008553 0.4781  0.09472  0.04848
14-MeC28                       0.0003485 0.0003921 0.8888  0.06598  0.07195
C34                            0.0003175 0.0004660 0.6814  0.07718  0.04858
C39                            0.0002989 0.0004901 0.6099  0.05482  0.03540
C35                            0.0002845 0.0005268 0.5401  0.06085  0.03438
C38                            0.0002797 0.0005401 0.5178  0.06646  0.03127
14-,12-MeC32; 3,11,19-triMeC32 0.0002360 0.0004460 0.5291  0.05723  0.02616
12-,11-,10-MeC24               0.0002276 0.0004200 0.5419  0.03906  0.02199
C37                            0.0002111 0.0002762 0.7642  0.04031  0.03580
C32                            0.0001386 0.0002271 0.6103  0.04499  0.02887
                               cumsum     p    
C25                            0.2333 0.001 ***
C27                            0.4165 0.001 ***
3-MeC27, 11,17-diMeC27         0.5331 0.001 ***
13-,11-,9-MeC27                0.5900 0.001 ***
3-MeC26                        0.6322 0.001 ***
3-MeC25                        0.6740 0.002 ** 
C23                            0.7118 0.001 ***
9,13-; 9,19-MeC27              0.7484 0.001 ***
C29                            0.7753 0.445    
15-, 13-, 11-MeC29             0.7875 0.058 .  
3-MeC29                        0.7989 0.210    
unknown                        0.8101 0.967    
3,11-; 3,9-diMeC27             0.8204 0.001 ***
10-MeC28                       0.8306 0.001 ***
9,3-diMeC29                    0.8405 0.001 ***
2,7-diMeC35                    0.8499 0.003 ** 
C25:1                          0.8574 0.027 *  
15-, 13-, 11-MeC31             0.8645 0.001 ***
C28                            0.8716 0.007 ** 
13-,11-MeC25                   0.8783 0.970    
C26                            0.8848 0.992    
C31                            0.8911 0.265    
10-MeC26                       0.8971 0.267    
7,11-; 7,21-diMeC33            0.9023 0.452    
C31:1                          0.9075 0.111    
C21                            0.9125 0.060 .  
4-MeC28                        0.9174 0.001 ***
17,21-; 13,25-; 11,21-diMeC37  0.9221 0.007 ** 
15-,13-,11-MeC33               0.9268 0.222    
C24                            0.9314 0.966    
3,9-; 3,13-diMeC25             0.9354 0.973    
9,21-diMeC31                   0.9392 0.111    
C29:1                          0.9429 0.001 ***
5,9,15,19-tetraMeC29??         0.9465 0.201    
15-, 13-, 11-MeC35             0.9501 0.185    
4,8,12-triMeC26                0.9536 0.187    
3-MeC31; 5,21-diMeC31          0.9569 0.866    
C22                            0.9599 0.839    
3,7-diMeC23                    0.9627 0.955    
5,9-diMeC25                    0.9653 0.955    
3,17-; 3,13-;3,11-diMeC31      0.9679 0.741    
11,17-diMeC29                  0.9705 0.001 ***
unknown3                       0.9727 0.745    
5-MeC27                        0.9747 0.363    
4,16-; 4,18-diMeC26            0.9767 0.001 ***
5-MeC25                        0.9786 0.989    
4-MeC24                        0.9806 0.914    
C30                            0.9822 0.544    
19-, 13-, 11-MeC37             0.9836 0.645    
9,13-; 9,15-diMeC25            0.9851 0.199    
7-MeC25                        0.9865 0.981    
3-MeC23                        0.9879 0.983    
5,11-diMeC23                   0.9892 0.858    
4-MeC26                        0.9905 0.460    
11-MeC23                       0.9916 0.954    
5-MeC23                        0.9927 0.943    
C33                            0.9936 0.430    
2-MeC23                        0.9945 0.708    
C40                            0.9953 0.606    
4,10-; 4,14-; 4,16-diMeC24     0.9960 0.959    
14-MeC28                       0.9966 0.643    
C34                            0.9971 0.447    
C39                            0.9976 0.403    
C35                            0.9981 0.427    
C38                            0.9986 0.433    
14-,12-MeC32; 3,11,19-triMeC32 0.9990 0.540    
12-,11-,10-MeC24               0.9994 0.686    
C37                            0.9998 0.753    
C32                            1.0000 0.693    

Contrast: Vv_Vg_Sv 

                                 average        sd  ratio       ava      avb
C27                            0.0582073 0.0470640 1.2368 22.511850 31.15090
C25                            0.0448197 0.0315952 1.4186 22.023726 13.15209
unknown                        0.0239919 0.0092292 2.5996  0.281398  5.07978
13-,11-MeC25                   0.0209402 0.0229996 0.9105  4.992516  1.15596
13-,11-,9-MeC27                0.0202740 0.0136735 1.4827  2.516911  6.25142
3-MeC25                        0.0199003 0.0091123 2.1839  5.443870  1.46381
3-MeC27, 11,17-diMeC27         0.0150073 0.0098902 1.5174  5.980140  3.62372
C29                            0.0105563 0.0086986 1.2136  3.761544  3.90973
C26                            0.0096240 0.0050159 1.9187  3.915676  1.99734
15-, 13-, 11-MeC29             0.0075111 0.0046927 1.6006  1.033137  2.50099
3,9-; 3,13-diMeC25             0.0074166 0.0066605 1.1135  2.076337  1.07194
3-MeC29                        0.0062176 0.0071694 0.8672  2.027947  0.85356
5-MeC25                        0.0052765 0.0045006 1.1724  1.390311  0.38793
5,9-diMeC25                    0.0045576 0.0045230 1.0076  1.174417  0.38001
C23                            0.0043104 0.0030707 1.4037  1.568225  2.02345
C22                            0.0042331 0.0024872 1.7020  0.113662  0.96028
C28                            0.0037228 0.0026382 1.4111  1.130500  0.52007
3,11-; 3,9-diMeC27             0.0036883 0.0028536 1.2925  1.412176  0.72484
C24                            0.0036238 0.0026461 1.3695  1.497486  1.00646
3-MeC23                        0.0034494 0.0036756 0.9385  0.832952  0.32311
10-MeC26                       0.0033805 0.0020966 1.6124  0.910549  0.78733
3-MeC31; 5,21-diMeC31          0.0030982 0.0022747 1.3620  0.871407  0.92592
2,7-diMeC35                    0.0029660 0.0020672 1.4348  0.565470  1.01215
7,11-; 7,21-diMeC33            0.0029227 0.0021307 1.3717  0.693692  0.80212
3,7-diMeC23                    0.0027294 0.0018423 1.4815  0.500400  0.71721
C21                            0.0027180 0.0007981 3.4058  0.086907  0.63051
10-MeC28                       0.0026564 0.0019361 1.3720  0.382741  0.90568
C31                            0.0025722 0.0022072 1.1654  0.513649  0.99701
4,8,12-triMeC26                0.0025334 0.0015335 1.6520  0.102035  0.60871
3,17-; 3,13-;3,11-diMeC31      0.0024284 0.0017737 1.3691  0.371642  0.83519
7-MeC25                        0.0024180 0.0017842 1.3552  0.630631  0.38399
15-,13-,11-MeC33               0.0023244 0.0015389 1.5104  0.279791  0.74236
11-MeC23                       0.0019744 0.0021748 0.9079  0.435023  0.17585
4-MeC24                        0.0019397 0.0014605 1.3281  0.465003  0.37885
9,21-diMeC31                   0.0019303 0.0010050 1.9206  0.515784  0.59984
15-, 13-, 11-MeC35             0.0018501 0.0012710 1.4557  0.256235  0.62279
5,9,15,19-tetraMeC29??         0.0017982 0.0013659 1.3165  0.286782  0.59111
17,21-; 13,25-; 11,21-diMeC37  0.0017905 0.0009742 1.8379  0.158646  0.51600
9,3-diMeC29                    0.0017745 0.0014294 1.2414  0.480384  0.70316
15-, 13-, 11-MeC31             0.0017474 0.0011774 1.4842  0.412374  0.71060
C31:1                          0.0017087 0.0012939 1.3206  0.603178  0.79017
9,13-; 9,19-MeC27              0.0016925 0.0010162 1.6656  0.312038  0.63473
3-MeC26                        0.0015657 0.0014244 1.0992  0.614242  0.42346
4-MeC28                        0.0015205 0.0012830 1.1852  0.518462  0.74058
19-, 13-, 11-MeC37             0.0014900 0.0008623 1.7279  0.084898  0.38290
unknown3                       0.0014424 0.0010549 1.3672  0.506760  0.62996
5-MeC23                        0.0013212 0.0011510 1.1479  0.286666  0.18802
4,10-; 4,14-; 4,16-diMeC24     0.0012857 0.0013848 0.9285  0.300200  0.09053
5-MeC27                        0.0011851 0.0006704 1.7678  0.277594  0.48551
C25:1                          0.0011829 0.0006888 1.7173  0.282248  0.32747
5,11-diMeC23                   0.0010922 0.0007324 1.4914  0.218540  0.27132
2-MeC23                        0.0010276 0.0005797 1.7727  0.024099  0.22961
C30                            0.0009938 0.0008218 1.2094  0.197868  0.33483
C29:1                          0.0008869 0.0006219 1.4262  0.328659  0.34140
4-MeC26                        0.0008062 0.0005725 1.4081  0.132325  0.27099
C33                            0.0006916 0.0004150 1.6664  0.054467  0.19279
C40                            0.0006742 0.0004501 1.4978  0.044654  0.17690
9,13-; 9,15-diMeC25            0.0006428 0.0004324 1.4864  0.142525  0.21681
14-MeC28                       0.0005674 0.0004300 1.3193  0.033151  0.14563
4,16-; 4,18-diMeC26            0.0005350 0.0004497 1.1896  0.145698  0.09447
12-,11-,10-MeC24               0.0004465 0.0002980 1.4982  0.007309  0.09661
C37                            0.0003939 0.0002501 1.5748  0.023930  0.10269
C34                            0.0003868 0.0002286 1.6920  0.041808  0.11822
C35                            0.0003434 0.0002289 1.5004  0.022083  0.08997
C38                            0.0003370 0.0002058 1.6381  0.026573  0.09314
14-,12-MeC32; 3,11,19-triMeC32 0.0003142 0.0002443 1.2857  0.026594  0.08711
11,17-diMeC29                  0.0003069 0.0002032 1.5100  0.083413  0.10953
C39                            0.0002996 0.0002207 1.3575  0.024263  0.08145
C32                            0.0002058 0.0001584 1.2995  0.031828  0.06943
                               cumsum     p    
C27                            0.1662 0.844    
C25                            0.2942 0.995    
unknown                        0.3627 0.001 ***
13-,11-MeC25                   0.4225 0.009 ** 
13-,11-,9-MeC27                0.4804 0.206    
3-MeC25                        0.5372 0.005 ** 
3-MeC27, 11,17-diMeC27         0.5800 1.000    
C29                            0.6102 0.657    
C26                            0.6376 0.001 ***
15-, 13-, 11-MeC29             0.6591 0.003 ** 
3,9-; 3,13-diMeC25             0.6803 0.044 *  
3-MeC29                        0.6980 0.277    
5-MeC25                        0.7131 0.004 ** 
5,9-diMeC25                    0.7261 0.005 ** 
C23                            0.7384 1.000    
C22                            0.7505 0.001 ***
C28                            0.7611 0.026 *  
3,11-; 3,9-diMeC27             0.7717 0.435    
C24                            0.7820 0.572    
3-MeC23                        0.7919 0.095 .  
10-MeC26                       0.8015 0.214    
3-MeC31; 5,21-diMeC31          0.8104 0.145    
2,7-diMeC35                    0.8188 0.630    
7,11-; 7,21-diMeC33            0.8272 0.504    
3,7-diMeC23                    0.8350 0.153    
C21                            0.8427 0.018 *  
10-MeC28                       0.8503 0.867    
C31                            0.8576 0.695    
4,8,12-triMeC26                0.8649 0.002 ** 
3,17-; 3,13-;3,11-diMeC31      0.8718 0.034 *  
7-MeC25                        0.8787 0.026 *  
15-,13-,11-MeC33               0.8854 0.345    
11-MeC23                       0.8910 0.100 .  
4-MeC24                        0.8965 0.435    
9,21-diMeC31                   0.9020 0.334    
15-, 13-, 11-MeC35             0.9073 0.236    
5,9,15,19-tetraMeC29??         0.9125 0.396    
17,21-; 13,25-; 11,21-diMeC37  0.9176 0.510    
9,3-diMeC29                    0.9226 0.998    
15-, 13-, 11-MeC31             0.9276 0.890    
C31:1                          0.9325 0.837    
9,13-; 9,19-MeC27              0.9373 1.000    
3-MeC26                        0.9418 1.000    
4-MeC28                        0.9462 0.821    
19-, 13-, 11-MeC37             0.9504 0.002 ** 
unknown3                       0.9545 0.579    
5-MeC23                        0.9583 0.167    
4,10-; 4,14-; 4,16-diMeC24     0.9620 0.080 .  
5-MeC27                        0.9654 0.306    
C25:1                          0.9687 0.926    
5,11-diMeC23                   0.9718 0.493    
2-MeC23                        0.9748 0.001 ***
C30                            0.9776 0.442    
C29:1                          0.9802 0.994    
4-MeC26                        0.9825 0.508    
C33                            0.9844 0.031 *  
C40                            0.9864 0.012 *  
9,13-; 9,15-diMeC25            0.9882 0.639    
14-MeC28                       0.9898 0.001 ***
4,16-; 4,18-diMeC26            0.9913 0.962    
12-,11-,10-MeC24               0.9926 0.001 ***
C37                            0.9937 0.001 ***
C34                            0.9948 0.098 .  
C35                            0.9958 0.170    
C38                            0.9968 0.220    
14-,12-MeC32; 3,11,19-triMeC32 0.9977 0.182    
11,17-diMeC29                  0.9986 1.000    
C39                            0.9994 0.401    
C32                            1.0000 0.095 .  

Contrast: Vv_Vv_Sv 

                                 average        sd  ratio       ava      avb
C27                            8.029e-02 5.968e-02 1.3453 22.511850 37.67846
C25                            6.196e-02 2.977e-02 2.0809 22.023726 34.33173
3-MeC27, 11,17-diMeC27         2.589e-02 1.184e-02 2.1865  5.980140  0.80172
3-MeC25                        2.321e-02 9.166e-03 2.5318  5.443870  0.80270
13-,11-MeC25                   2.285e-02 2.423e-02 0.9430  4.992516  0.48969
C23                            1.712e-02 1.249e-02 1.3702  1.568225  4.89417
C29                            1.023e-02 7.865e-03 1.3013  3.761544  2.06953
C26                            9.808e-03 5.057e-03 1.9394  3.915676  1.96187
13-,11-,9-MeC27                9.248e-03 7.971e-03 1.1602  2.516911  0.80796
3-MeC29                        8.299e-03 7.368e-03 1.1264  2.027947  0.36821
3,9-; 3,13-diMeC25             7.650e-03 7.571e-03 1.0105  2.076337  0.77817
unknown                        7.170e-03 2.646e-03 2.7097  0.281398  1.71543
5-MeC25                        5.922e-03 4.713e-03 1.2566  1.390311  0.21683
C28                            4.968e-03 3.268e-03 1.5199  1.130500  0.13693
5,9-diMeC25                    4.727e-03 4.656e-03 1.0153  1.174417  0.31959
3,11-; 3,9-diMeC27             4.588e-03 2.926e-03 1.5682  1.412176  0.49458
C25:1                          4.425e-03 6.411e-03 0.6903  0.282248  0.95558
C24                            4.055e-03 2.794e-03 1.4514  1.497486  0.73512
3-MeC23                        3.625e-03 4.236e-03 0.8557  0.832952  0.11088
10-MeC26                       3.540e-03 3.553e-03 0.9963  0.910549  0.28037
15-, 13-, 11-MeC29             2.817e-03 2.060e-03 1.3676  1.033137  0.68719
4,8,12-triMeC26                2.715e-03 6.086e-04 4.4620  0.102035  0.64513
3-MeC31; 5,21-diMeC31          2.686e-03 2.708e-03 0.9917  0.871407  0.70895
7-MeC25                        2.616e-03 2.548e-03 1.0267  0.630631  0.14914
7,11-; 7,21-diMeC33            2.326e-03 2.731e-03 0.8518  0.693692  0.38252
3-MeC26                        2.150e-03 1.822e-03 1.1802  0.614242  0.19342
3,7-diMeC23                    1.949e-03 1.918e-03 1.0163  0.500400  0.26382
C21                            1.939e-03 1.528e-03 1.2687  0.086907  0.47471
11-MeC23                       1.921e-03 2.499e-03 0.7688  0.435023  0.07228
4-MeC24                        1.835e-03 2.043e-03 0.8982  0.465003  0.12092
9,21-diMeC31                   1.631e-03 1.537e-03 1.0609  0.515784  0.33895
C31:1                          1.540e-03 1.231e-03 1.2505  0.603178  0.30968
2,7-diMeC35                    1.434e-03 1.452e-03 0.9879  0.565470  0.42406
4,10-; 4,14-; 4,16-diMeC24     1.296e-03 1.524e-03 0.8507  0.300200  0.04848
unknown3                       1.244e-03 1.016e-03 1.2246  0.506760  0.27135
5-MeC23                        1.219e-03 1.442e-03 0.8458  0.286666  0.07902
C29:1                          1.113e-03 8.116e-04 1.3712  0.328659  0.11381
9,3-diMeC29                    1.103e-03 1.019e-03 1.0827  0.480384  0.32615
C31                            1.050e-03 6.721e-04 1.5615  0.513649  0.35012
C22                            1.009e-03 5.074e-04 1.9893  0.113662  0.31554
4-MeC28                        1.007e-03 6.245e-04 1.6130  0.518462  0.34687
15-, 13-, 11-MeC31             9.286e-04 7.277e-04 1.2761  0.412374  0.32731
5,11-diMeC23                   8.720e-04 9.009e-04 0.9679  0.218540  0.09064
9,13-; 9,19-MeC27              8.677e-04 7.189e-04 1.2069  0.312038  0.17026
10-MeC28                       8.673e-04 6.210e-04 1.3967  0.382741  0.34747
5-MeC27                        7.869e-04 7.324e-04 1.0744  0.277594  0.13468
5,9,15,19-tetraMeC29??         6.873e-04 7.405e-04 0.9282  0.286782  0.19225
3,17-; 3,13-;3,11-diMeC31      6.256e-04 6.228e-04 1.0045  0.371642  0.30973
4,16-; 4,18-diMeC26            6.187e-04 5.816e-04 1.0638  0.145698  0.02335
9,13-; 9,15-diMeC25            5.561e-04 4.400e-04 1.2641  0.142525  0.13114
C30                            5.552e-04 5.460e-04 1.0169  0.197868  0.10894
15-,13-,11-MeC33               4.614e-04 3.683e-04 1.2527  0.279791  0.28767
4-MeC26                        4.257e-04 3.034e-04 1.4031  0.132325  0.12766
15-, 13-, 11-MeC35             4.176e-04 3.700e-04 1.1285  0.256235  0.28308
17,21-; 13,25-; 11,21-diMeC37  3.975e-04 2.667e-04 1.4904  0.158646  0.18578
19-, 13-, 11-MeC37             3.156e-04 2.467e-04 1.2792  0.084898  0.12330
11,17-diMeC29                  2.512e-04 2.231e-04 1.1257  0.083413  0.05480
2-MeC23                        2.266e-04 1.180e-04 1.9210  0.024099  0.06932
14-MeC28                       2.033e-04 1.117e-04 1.8204  0.033151  0.07195
C40                            1.819e-04 1.198e-04 1.5176  0.044654  0.06144
C33                            1.225e-04 9.481e-05 1.2925  0.054467  0.06514
C39                            1.041e-04 6.418e-05 1.6220  0.024263  0.03540
C34                            9.735e-05 7.178e-05 1.3562  0.041808  0.04858
C37                            8.977e-05 7.691e-05 1.1672  0.023930  0.03580
C35                            8.437e-05 5.069e-05 1.6645  0.022083  0.03438
C38                            8.176e-05 5.607e-05 1.4581  0.026573  0.03127
14-,12-MeC32; 3,11,19-triMeC32 7.725e-05 6.446e-05 1.1984  0.026594  0.02616
12-,11-,10-MeC24               7.423e-05 3.474e-05 2.1368  0.007309  0.02199
C32                            7.334e-05 6.615e-05 1.1087  0.031828  0.02887
                               cumsum     p    
C27                            0.2186 0.041 *  
C25                            0.3874 0.312    
3-MeC27, 11,17-diMeC27         0.4579 0.860    
3-MeC25                        0.5211 0.001 ***
13-,11-MeC25                   0.5833 0.038 *  
C23                            0.6299 0.008 ** 
C29                            0.6578 0.639    
C26                            0.6845 0.004 ** 
13-,11-,9-MeC27                0.7097 1.000    
3-MeC29                        0.7323 0.015 *  
3,9-; 3,13-diMeC25             0.7531 0.083 .  
unknown                        0.7726 0.968    
5-MeC25                        0.7887 0.009 ** 
C28                            0.8023 0.001 ***
5,9-diMeC25                    0.8151 0.042 *  
3,11-; 3,9-diMeC27             0.8276 0.015 *  
C25:1                          0.8397 0.019 *  
C24                            0.8507 0.223    
3-MeC23                        0.8606 0.122    
10-MeC26                       0.8702 0.196    
15-, 13-, 11-MeC29             0.8779 1.000    
4,8,12-triMeC26                0.8853 0.002 ** 
3-MeC31; 5,21-diMeC31          0.8926 0.460    
7-MeC25                        0.8997 0.043 *  
7,11-; 7,21-diMeC33            0.9061 0.811    
3-MeC26                        0.9119 0.999    
3,7-diMeC23                    0.9172 0.883    
C21                            0.9225 0.566    
11-MeC23                       0.9277 0.222    
4-MeC24                        0.9327 0.531    
9,21-diMeC31                   0.9372 0.758    
C31:1                          0.9414 0.940    
2,7-diMeC35                    0.9453 1.000    
4,10-; 4,14-; 4,16-diMeC24     0.9488 0.149    
unknown3                       0.9522 0.797    
5-MeC23                        0.9555 0.359    
C29:1                          0.9586 0.726    
9,3-diMeC29                    0.9616 1.000    
C31                            0.9644 0.998    
C22                            0.9672 0.996    
4-MeC28                        0.9699 0.999    
15-, 13-, 11-MeC31             0.9724 1.000    
5,11-diMeC23                   0.9748 0.820    
9,13-; 9,19-MeC27              0.9772 1.000    
10-MeC28                       0.9795 1.000    
5-MeC27                        0.9817 0.956    
5,9,15,19-tetraMeC29??         0.9835 1.000    
3,17-; 3,13-;3,11-diMeC31      0.9853 1.000    
4,16-; 4,18-diMeC26            0.9869 0.746    
9,13-; 9,15-diMeC25            0.9885 0.850    
C30                            0.9900 0.986    
15-,13-,11-MeC33               0.9912 1.000    
4-MeC26                        0.9924 0.988    
15-, 13-, 11-MeC35             0.9935 1.000    
17,21-; 13,25-; 11,21-diMeC37  0.9946 1.000    
19-, 13-, 11-MeC37             0.9955 1.000    
11,17-diMeC29                  0.9961 1.000    
2-MeC23                        0.9968 0.997    
14-MeC28                       0.9973 0.979    
C40                            0.9978 1.000    
C33                            0.9981 1.000    
C39                            0.9984 1.000    
C34                            0.9987 1.000    
C37                            0.9989 1.000    
C35                            0.9992 0.999    
C38                            0.9994 1.000    
14-,12-MeC32; 3,11,19-triMeC32 0.9996 1.000    
12-,11-,10-MeC24               0.9998 0.997    
C32                            1.0000 0.995    

Contrast: Vg_Sv_Vv_Sv 

                                 average        sd  ratio      ava      avb
C25                            0.1058982 0.0249848 4.2385 13.15209 34.33173
C27                            0.0450435 0.0335825 1.3413 31.15090 37.67846
13-,11-,9-MeC27                0.0272173 0.0132770 2.0500  6.25142  0.80796
unknown                        0.0168218 0.0096101 1.7504  5.07978  1.71543
C23                            0.0150559 0.0119302 1.2620  2.02345  4.89417
3-MeC27, 11,17-diMeC27         0.0141100 0.0068217 2.0684  3.62372  0.80172
C29                            0.0096134 0.0101259 0.9494  3.90973  2.06953
15-, 13-, 11-MeC29             0.0090690 0.0041691 2.1753  2.50099  0.68719
C25:1                          0.0041766 0.0063864 0.6540  0.32747  0.95558
3-MeC25                        0.0035002 0.0020195 1.7332  1.46381  0.80270
13-,11-MeC25                   0.0033521 0.0015429 2.1726  1.15596  0.48969
C31                            0.0032345 0.0022583 1.4322  0.99701  0.35012
C22                            0.0032237 0.0025217 1.2784  0.96028  0.31554
2,7-diMeC35                    0.0029614 0.0021860 1.3547  1.01215  0.42406
10-MeC28                       0.0027934 0.0018846 1.4823  0.90568  0.34747
3,17-; 3,13-;3,11-diMeC31      0.0026316 0.0018180 1.4475  0.83519  0.30973
10-MeC26                       0.0025348 0.0009057 2.7986  0.78733  0.28037
3-MeC29                        0.0024340 0.0013941 1.7459  0.85356  0.36821
C31:1                          0.0024024 0.0014994 1.6023  0.79017  0.30968
9,13-; 9,19-MeC27              0.0023224 0.0008103 2.8662  0.63473  0.17026
15-,13-,11-MeC33               0.0022955 0.0015284 1.5019  0.74236  0.28767
3,7-diMeC23                    0.0022869 0.0019231 1.1891  0.71721  0.26382
7,11-; 7,21-diMeC33            0.0022447 0.0016308 1.3764  0.80212  0.38252
4-MeC28                        0.0020433 0.0015368 1.3296  0.74058  0.34687
5,9,15,19-tetraMeC29??         0.0020159 0.0014484 1.3918  0.59111  0.19225
9,3-diMeC29                    0.0020109 0.0015764 1.2756  0.70316  0.32615
C24                            0.0019785 0.0016466 1.2016  1.00646  0.73512
15-, 13-, 11-MeC31             0.0019322 0.0012841 1.5048  0.71060  0.32731
C28                            0.0019157 0.0010009 1.9140  0.52007  0.13693
3,9-; 3,13-diMeC25             0.0018679 0.0013544 1.3791  1.07194  0.77817
unknown3                       0.0018254 0.0013252 1.3774  0.62996  0.27135
3-MeC31; 5,21-diMeC31          0.0017711 0.0012667 1.3982  0.92592  0.70895
5-MeC27                        0.0017541 0.0004939 3.5516  0.48551  0.13468
15-, 13-, 11-MeC35             0.0017394 0.0012539 1.3872  0.62279  0.28308
C21                            0.0016727 0.0008375 1.9974  0.63051  0.47471
17,21-; 13,25-; 11,21-diMeC37  0.0016511 0.0009538 1.7312  0.51600  0.18578
C26                            0.0015926 0.0012742 1.2499  1.99734  1.96187
4,8,12-triMeC26                0.0013909 0.0008608 1.6158  0.60871  0.64513
9,21-diMeC31                   0.0013724 0.0008377 1.6383  0.59984  0.33895
4-MeC24                        0.0013409 0.0010795 1.2421  0.37885  0.12092
19-, 13-, 11-MeC37             0.0012997 0.0008697 1.4943  0.38290  0.12330
3,11-; 3,9-diMeC27             0.0012878 0.0012004 1.0728  0.72484  0.49458
7-MeC25                        0.0011758 0.0005474 2.1479  0.38399  0.14914
3-MeC26                        0.0011629 0.0006364 1.8274  0.42346  0.19342
C29:1                          0.0011611 0.0006878 1.6881  0.34140  0.11381
C30                            0.0011403 0.0009107 1.2520  0.33483  0.10894
3-MeC23                        0.0010784 0.0009837 1.0962  0.32311  0.11088
5-MeC25                        0.0010316 0.0007429 1.3886  0.38793  0.21683
5,11-diMeC23                   0.0009063 0.0007281 1.2448  0.27132  0.09064
5,9-diMeC25                    0.0009016 0.0007593 1.1874  0.38001  0.31959
2-MeC23                        0.0008016 0.0005818 1.3779  0.22961  0.06932
4-MeC26                        0.0007937 0.0005740 1.3828  0.27099  0.12766
9,13-; 9,15-diMeC25            0.0006507 0.0004342 1.4986  0.21681  0.13114
C33                            0.0006382 0.0004192 1.5224  0.19279  0.06514
C40                            0.0005851 0.0004417 1.3246  0.17690  0.06144
5-MeC23                        0.0005605 0.0005879 0.9534  0.18802  0.07902
11-MeC23                       0.0005384 0.0005705 0.9438  0.17585  0.07228
14-MeC28                       0.0004271 0.0003837 1.1131  0.14563  0.07195
12-,11-,10-MeC24               0.0003731 0.0003000 1.2435  0.09661  0.02199
4,16-; 4,18-diMeC26            0.0003643 0.0002833 1.2860  0.09447  0.02335
C34                            0.0003492 0.0002194 1.5913  0.11822  0.04858
C37                            0.0003466 0.0002445 1.4176  0.10269  0.03580
C38                            0.0003095 0.0002038 1.5185  0.09314  0.03127
14-,12-MeC32; 3,11,19-triMeC32 0.0003082 0.0002452 1.2570  0.08711  0.02616
C35                            0.0002834 0.0002247 1.2615  0.08997  0.03438
11,17-diMeC29                  0.0002801 0.0001981 1.4144  0.10953  0.05480
4,10-; 4,14-; 4,16-diMeC24     0.0002793 0.0002162 1.2918  0.09053  0.04848
C39                            0.0002464 0.0002096 1.1754  0.08145  0.03540
C32                            0.0002102 0.0001591 1.3211  0.06943  0.02887
                               cumsum     p    
C25                            0.3165 0.001 ***
C27                            0.4511 0.991    
13-,11-,9-MeC27                0.5325 0.004 ** 
unknown                        0.5827 0.008 ** 
C23                            0.6277 0.056 .  
3-MeC27, 11,17-diMeC27         0.6699 1.000    
C29                            0.6986 0.692    
15-, 13-, 11-MeC29             0.7258 0.001 ***
C25:1                          0.7382 0.054 .  
3-MeC25                        0.7487 1.000    
13-,11-MeC25                   0.7587 0.974    
C31                            0.7684 0.420    
C22                            0.7780 0.072 .  
2,7-diMeC35                    0.7869 0.568    
10-MeC28                       0.7952 0.718    
3,17-; 3,13-;3,11-diMeC31      0.8031 0.050 *  
10-MeC26                       0.8107 0.826    
3-MeC29                        0.8179 1.000    
C31:1                          0.8251 0.409    
9,13-; 9,19-MeC27              0.8321 0.996    
15-,13-,11-MeC33               0.8389 0.401    
3,7-diMeC23                    0.8457 0.643    
7,11-; 7,21-diMeC33            0.8525 0.800    
4-MeC28                        0.8586 0.176    
5,9,15,19-tetraMeC29??         0.8646 0.252    
9,3-diMeC29                    0.8706 0.966    
C24                            0.8765 0.999    
15-, 13-, 11-MeC31             0.8823 0.749    
C28                            0.8880 0.996    
3,9-; 3,13-diMeC25             0.8936 0.999    
unknown3                       0.8991 0.165    
3-MeC31; 5,21-diMeC31          0.9043 0.906    
5-MeC27                        0.9096 0.003 ** 
15-, 13-, 11-MeC35             0.9148 0.391    
C21                            0.9198 0.793    
17,21-; 13,25-; 11,21-diMeC37  0.9247 0.452    
C26                            0.9295 1.000    
4,8,12-triMeC26                0.9336 0.901    
9,21-diMeC31                   0.9377 0.936    
4-MeC24                        0.9417 0.853    
19-, 13-, 11-MeC37             0.9456 0.192    
3,11-; 3,9-diMeC27             0.9495 1.000    
7-MeC25                        0.9530 0.933    
3-MeC26                        0.9565 1.000    
C29:1                          0.9599 0.600    
C30                            0.9633 0.226    
3-MeC23                        0.9666 0.972    
5-MeC25                        0.9697 0.992    
5,11-diMeC23                   0.9724 0.743    
5,9-diMeC25                    0.9751 0.993    
2-MeC23                        0.9775 0.120    
4-MeC26                        0.9798 0.442    
9,13-; 9,15-diMeC25            0.9818 0.545    
C33                            0.9837 0.259    
C40                            0.9854 0.291    
5-MeC23                        0.9871 0.966    
11-MeC23                       0.9887 0.975    
14-MeC28                       0.9900 0.332    
12-,11-,10-MeC24               0.9911 0.162    
4,16-; 4,18-diMeC26            0.9922 0.998    
C34                            0.9932 0.380    
C37                            0.9943 0.077 .  
C38                            0.9952 0.401    
14-,12-MeC32; 3,11,19-triMeC32 0.9961 0.320    
C35                            0.9970 0.436    
11,17-diMeC29                  0.9978 1.000    
4,10-; 4,14-; 4,16-diMeC24     0.9986 0.976    
C39                            0.9994 0.503    
C32                            1.0000 0.179    
---
Signif. codes:  0 ?**?0.001 ?*?0.01 ??0.05 ??0.1 ??1 
Permutation: free
Number of permutations: 999
